# Supplementary material for: E161111 is an ultra-short-acting etomidate analogue with stable haemodynamics that elicits only slight adrenocortical suppression in rats
Source: PeerJ. 2022 May 24;10:e13492. doi: 10.7717/peerj.13492 (PMC9138173; doi:10.7717/peerj.13492)
Supplement: Supplemental Information 2 [file peerj-10-13492-s002.zip]

Archive with 9 entries (8 files):
- raw data-1st revision/
- raw data-1st revision/20170227corticosterone_hu.xlsx
- raw data-1st revision/20170228E161111&Etomidate&PRO recovery time and infusion rate.xlsx
- raw data-1st revision/20170307corticosterone_hu.xlsx
- raw data-1st revision/20170309corticosterone_hu.xlsx
- raw data-1st revision/20170316corticosterone_hu.xlsx
- raw data-1st revision/20200301-ET-161111-metabolism in plasma-LC-MC.xlsx
- raw data-1st revision/20210904ET-161111 metabolism in liver homogenate-LC-MC.xlsx
- raw data-1st revision/MAP.xlsx
