# Supplementary material for: E161111 is an ultra-short-acting etomidate analogue with stable haemodynamics that elicits only slight adrenocortical suppression in rats
Source: PeerJ. 2022 May 24;10:e13492. doi: 10.7717/peerj.13492 (PMC9138173; doi:10.7717/peerj.13492)
Supplement: Supplemental Information 2 [file peerj-10-13492-s002.zip › raw data-1st revision/20170227corticosterone_hu.xlsx]

## Sheet: 板 1 - Sheet1
arrangement
		1	2	3	4	5	6	7	8	9	10	11	12
	A	BLK	STD3	SPL1	SPL2	SPL3	SPL4	SPL5	SPL6					孔 ID
			2.78											浓度/稀释度
	B	BLK	STD3	SPL7	SPL8	SPL9	SPL10	SPL11	SPL12					孔 ID
			2.78											浓度/稀释度
	C	STD7	STD4	SPL13	SPL14	SPL15	SPL16	SPL17	SPL18					孔 ID
		0	0.926											浓度/稀释度
	D	STD7	STD4	SPL19	SPL20	SPL21	SPL22	SPL23	SPL24					孔 ID
		0	0.926											浓度/稀释度
	E	STD1	STD5	SPL25	SPL26	SPL27	SPL28	SPL29	SPL30					孔 ID
		25	0.309											浓度/稀释度
	F	STD1	STD5	SPL31	SPL32	SPL33	SPL34	SPL35	SPL36					孔 ID
		25	0.309											浓度/稀释度
	G	STD2	STD6	SPL37	SPL38	SPL39	SPL40	SPL41	SPL42					孔 ID
		8.33	0.103											浓度/稀释度
	H	STD2	STD6	SPL43	SPL44	SPL45	SPL46	SPL47	SPL48					孔 ID
		8.33	0.103											浓度/稀释度
results
	0
		1	2	3	4	5	6	7	8	9	10	11	12
	A	0.065	0.299	0.454	1.019	1.117	0.943	0.788	0.491					450
		0.002	0.236	0.391	0.956	1.054	0.88	0.725	0.428					background 450
		>26.250	3.087	1.615	0.391	0.32	0.459	0.646	1.428					concentration
	B	0.061	0.331	0.723	1.113	0.514	0.483	0.503	0.432					450
		-0.002	0.268	0.66	1.05	0.451	0.42	0.44	0.369					background 450
		>26.250	2.635	0.753	0.323	1.326	1.464	1.372	1.742					concentration
	C	2.237	0.648	0.845	1.455	1.26	1.112	0.763	0.599					450
		2.174	0.585	0.782	1.392	1.197	1.049	0.7	0.536					background 450
		<0.000	0.908	0.569	0.157	0.238	0.323	0.684	1.035					concentration
	D	2.201	0.636	1.55	0.83	0.529	0.535	0.443	0.393					450
		2.138	0.573	1.487	0.767	0.466	0.472	0.38	0.33					background 450
		0.001	0.938	0.125	0.588	1.266	1.244	1.678	2.019					concentration
	E	0.1	1.169	0.707	1.393	0.449	0.428	0.393	0.393					450
		0.037	1.106	0.644	1.33	0.386	0.365	0.33	0.33					background 450
		>26.250	0.287	0.783	0.179	1.645	1.772	2.018	2.019					concentration
	F	0.104	1.101	1.233	1.618	0.502	0.399	0.373	0.372					450
		0.041	1.038	1.17	1.555	0.439	0.336	0.31	0.309					background 450
		23.365	0.33	0.252	0.106	1.377	1.978	2.192	2.199					concentration
	G	0.166	1.596	0.887	1.411	1.388	0.716	0.611	0.499					450
		0.103	1.533	0.824	1.348	1.325	0.653	0.548	0.436					background 450
		8.298	0.112	0.518	0.173	0.182	0.766	1.003	1.393					concentration
	H	0.17	1.659	0.972	1.186	0.463	0.33	0.317	0.396					450
		0.107	1.596	0.909	1.123	0.4	0.267	0.254	0.333					background 450
		7.907	0.095	0.432	0.277	1.565	2.65	2.83	1.995					concentration
standard curve
"标准曲线"means standard curve
"浓度/稀释度"means concentration/dilution
fitting result
	curve	formula	A	B	C	D	R2	fitting probability
	standard curve	Y = (A-D)/(1+(X/C)^B) + D	2.22	0.902	0.305	0.0617	1	?????
	Etomidate	measured value	calculated value		E161111	measured value	calculated value		Etomidate	measured value	calculated value		E161111	measured value	calculated value
	1-1	1.615	96.9		2-1	0.753	45.18		3-1	0.569	34.14		4-1	0.125	7.5
	1-2	0.391	23.46		2-2	0.323	19.38		3-2	0.157	9.42		4-2	0.588	35.28
	1-3	0.32	19.2		2-3	1.326	79.56		3-3	0.238	14.28		4-3	1.266	75.96
	1-4	0.459	27.54		2-4	1.464	87.84		3-4	0.323	19.38		4-4	1.244	74.64
	1-5	0.646	38.76		2-5	1.372	82.32		3-5	0.684	41.04		4-5	1.678	100.68
	1-6	1.428	85.68		2-6	1.742	104.52		3-6	1.035	62.1		4-6	2.019	121.14
	E161111	measured value	calculated value		Saline	measured value	calculated value		Etomidate	measured value	calculated value		Saline	measured value	calculated value
	5-1	0.783	46.98		6-1	0.252	15.12		7-1	0.518	31.08		8-1	0.432	25.92
	5-2	0.179	10.74		6-2	0.106	6.36		7-2	0.173	10.38		8-2	0.277	16.62
	5-3	1.645	98.7		6-3	1.377	82.62		7-3	0.182	10.92		8-3	1.565	93.9
	5-4	1.772	106.32		6-4	1.978	118.68		7-4	0.766	45.96		8-4	2.65	159
	5-5	2.018	121.08		6-5	2.192	131.52		7-5	1.003	60.18		8-5	2.83	169.8
	5-6	2.019	121.14		6-6	2.199	131.94		7-6	1.393	83.58		8-6	1.995	119.7
	Etomidate
	1	96.9	34.14	31.08		54.04	37.1494
	2	23.46	9.42	10.38		14.42	7.84357
	3	19.2	14.28	10.92		14.8	4.16442
	4	27.54	19.38	45.96		30.96	13.616
	5	38.76	41.04	60.18		46.66	11.764
	6	85.68	62.1	83.58		77.12	13.05
	E161111
	1	45.18	7.5	46.98		33.22	22.2923
	2	19.38	35.28	10.74		21.8	12.4477
	3	79.56	75.96	98.7		84.74	12.223
	4	87.84	74.64	106.32		89.6	15.9132
	5	82.32	100.68	121.08		101.36	19.3889
	6	104.52	121.14	121.14		115.6	9.59556
	Saline
	1	15.12	25.92			20.52	7.63675
	2	6.36	16.62			11.49	7.25492
	3	82.62	93.9			88.26	7.97616
	4	118.68	159			138.84	28.5105
	5	131.52	169.8			150.66	27.068
	6	131.94	119.7			125.82	8.65499
