# Supplementary material for: E161111 is an ultra-short-acting etomidate analogue with stable haemodynamics that elicits only slight adrenocortical suppression in rats
Source: PeerJ. 2022 May 24;10:e13492. doi: 10.7717/peerj.13492 (PMC9138173; doi:10.7717/peerj.13492)
Supplement: Supplemental Information 2 [file peerj-10-13492-s002.zip › raw data-1st revision/20170228E161111&Etomidate&PRO recovery time and infusion rate.xlsx]

## Sheet: observation
Animal No.	Weight(g)	drug	bolus(mg/kg)	volume (ml)	infusion rate(mg/kg·min)	infusion volume（ml）	start time	end time	LORR	duration 1	time for stand	duration 2	infusion rate adjustment						end of infusion							total dose（mg）
U601	339	ETO	0.9	0.15255	0.228833	2.32723	11:13:59	12:10:59	12:41:15	00:30:16	12:55:12	00:44:13	0.27mg/kg·min	0.25mg/kg·min	00:11:39	0.23mg/kg·min	00:09:46	-	12:10:59	00:35:35	3.08	2.37	8.28		13.73	4.65447
													11:13:59	11:25:38		11:35:24		-
U110	298	ETO	0.9	0.1341	0.261745	2.34	15:51:00	16:49:00	17:22:31	00:33:31	17:36:44	00:47:44	0.24mg/kg·min	0.22mg/kg·min	00:10:31	0.24mg/kg·min	00:01:07	0.22mg/kg·min	16:49:00	00:41:34	2.4744	0.22	0.72	9.24	12.6544	4.68
													15:51:20	16:01:51		16:02:58		16:07:26
U807	317	ETO	0.9	0.14265	0.242	2.30142	11:35:04	12:32:04	12:55:58	00:23:54	13:13:58	00:41:54	0.27mg/kg·min	0.30mg/kg·min	00:03:16	0.27mg/kg·min	00:02:58	0.25mg/kg·min	12:32:04	00:48:05	0.81	0.9	0.81	12	14.52	4.60284
													11:35:04	11:38:20		11:41:18		11:43:59
V504	332	ETO	0.9	0.1494	0.253667	2.52652	11:11:08	12:08:08	12:30:41	00:22:33	12:36:07	00:27:59	0.27mg/kg·min	0.30mg/kg·min	00:07:35	0.27mg/kg·min	00:03:29	0.25mg/kg·min	12:08:08	00:13:23	2.16	0.9	8.91	3.25	15.22	5.05304
													11:11:08	11:18:43		11:22:12		11:54:45
V507	336	ETO	0.9	0.1512	0.2565	2.58552	11:18:31	12:15:31	12:41:54	00:26:23	13:24:36	00:42:42	0.27mg/kg·min	0.25mg/kg·min	00:23:02	0.27mg/kg·min			12:15:31	00:57:00	15.39				15.39	5.17104
													11:18:31	11:41:33		11:18:31
V508	324	ETO	0.9	0.1458	0.2565	2.49318	11:19:07	12:16:07	12:43:39	00:27:32	13:26:04	00:42:25	0.27mg/kg·min	0.25mg/kg·min	00:21:55	0.27mg/kg·min			12:16:07	00:57:00	15.39				15.39	4.98636
													11:19:07	11:41:02		11:19:07
V405	348	E161111	2.78	0.048372	4.54023	4.74	11:12:16	12:09:16	12:10:59	00:01:43	12:14:08	00:04:52	4.52mg/kg·min						12:09:16	00:57:00	257.64				257.64	94.8
													11:12:16
V406	366	E161111	2.78	0.050874	4.80009	5.2705	11:13:08	12:10:08	12:11:40	00:01:32	12:15:02	00:04:54	4.52mg/kg·min						12:10:08	00:57:00	257.64				257.64	105.41
													11:13:08
V407	358	E161111	2.78	0.049762	4.36965	4.693	12:27:16	13:24:16	13:25:40	00:01:24	13:28:52	00:04:36	4.52mg/kg·min						13:24:16	00:57:00	257.64				257.64	93.86
													12:27:16
V408	358	E161111	2.78	0.049762	4.6465	4.99034	12:28:08	13:25:08	13:27:05	00:01:57	13:31:25	00:06:17	4.52mg/kg·min	4.97mg/kg·min	00:04:52	4.52mg/kg·min	00:07:44	4.97mg/kg·min	13:25:08	00:39:28	22.6	39.76	22.6	193.83	278.79	99.8068
													12:28:08	12:33:00		12:40:44		12:45:40
u503	314	E161111	2.78	0.043646	5.1396	4.8415	12:28:40	13:25:40	13:27:56	00:02:16	13:28:12	00:02:32	4.52mg/kg·min	4.97mg/kg·min	00:07:40	5.47mg/kg·min	00:04:15		13:25:40	00:45:05	36.16	19.88	246.15		302.19	96.83
													12:28:40	12:36:20		12:40:35												4.85796	0.241133
u504	312	E161111	2.78	0.043368	5.00107	4.681	12:29:35	13:26:35	13:28:22	00:01:47	13:28:59	00:02:24	4.52mg/kg·min	4.97mg/kg·min	00:33:38				13:26:35	00:23:22	153.68	114.31			267.99	93.62		#REF!	#REF!
													12:29:35	13:03:13														97.3878	4.55756
Y603	618	PRO	7	0.4326	0.74973	2.78	12:51:08	13:51:47	14:00:32	00:08:45	14:01:20	00:09:33	0.85mg/kg·min	0.77mg/kg·min	00:42:35				13:51:47	00:18:04	11.05	13.86				27.8
													12:51:08	13:33:43
G407	314	PRO	7	0.2198	0.809979	1.526	14:06:00	15:06:04	15:22:17	00:16:13	15:23:44	00:17:40	0.85mg/kg·min	-		-		-	15:06:04	01:00:04	25.5					15.26
													14:06:00	-		-		-
G304	296	PRO	7	0.2072	0.730293	1.297	14:41:27	15:41:39	15:51:07	00:09:28	15:54:27	00:12:48	0.85mg/kg·min	0.77mg/kg·min	00:35:25	0.7mg/kg·min	00:12:36	-	15:41:39	00:12:11	4.25	10.01	8.4			12.97
													14:41:27	15:16:52		15:29:28		-
U510	396	PRO	7	0.2772	0.779882	1.853	15:48:29	16:48:42	17:00:38	00:11:56	17:04:19	00:15:37	0.85mg/kg·min	0.77mg/kg·min	00:04:07	-		-	16:48:42	00:26:06	3.4	20.02				18.53
													16:18:29	16:22:36		-		-
G803	270	PRO	7	0.189	0.890123	1.442	13:26:39	14:26:38	14:41:15	00:14:37	14:42:23	00:15:45	0.85mg/kg·min	0.94mg/kg·min	00:37:51	0.85mg/kg·min	00:05:39		14:26:38	00:16:29	6.8	5.64	13.6			14.42
													13:26:39	14:04:30		14:10:09
W705	632	PRO	7	0.4424	0.799842	3.033	14:30:53	15:31:00	15:44:59	00:13:59	15:46:36	00:15:36	0.85mg/kg·min						15:31:00	01:00:07	25.5					30.33
													14:30:53														19.885	7.38452
					0.249874	0.0122296				00:27:21.500000	00:04:03.640000	00:41:09.500000	00:06:47.536000
					4.74952	0.288691				00:01:46.500000	00:00:18.491000	00:04:15.833000	00:01:30.709000
					0.793308	0.0561142				00:12:29.667000	00:02:58.148000	00:14:29.833000	00:02:52.733000

## Sheet: adverse effect
animal no.	drug	adverse effect		level
U601	ETO	myoclonus		+
U110	ETO
U807	ETO	myoclonus		+
V504	ETO	myoclonus		+
V507	ETO	myoclonus		+
V508	ETO
U806	CPMM	myoclonus		++
U809	CPMM	myoclonus		++
V501	CPMM	myoclonus		++
V505	CPMM	myoclonus		++
W501	CPMM	myoclonus		+
W507	CPMM	myoclonus		+++
W508	CPMM	myoclonus		++
W509	CPMM	myoclonus		++
W510	CPMM	myoclonus		++
V405	E161111
V406	E161111	myoclonus		+++
V407	E161111	myoclonus		+++
V408	E161111	myoclonus		++
u503	E161111	myoclonus		+++
u504	E161111	myoclonus		+
Y603	PRO
G407	PRO	aspiration depression		++
G304	PRO
U510	PRO
G803	PRO
W705	PRO
