# Supplementary material for: E161111 is an ultra-short-acting etomidate analogue with stable haemodynamics that elicits only slight adrenocortical suppression in rats
Source: PeerJ. 2022 May 24;10:e13492. doi: 10.7717/peerj.13492 (PMC9138173; doi:10.7717/peerj.13492)
Supplement: Supplemental Information 2 [file peerj-10-13492-s002.zip › raw data-1st revision/20170307corticosterone_hu.xlsx]

## Sheet: plate1-Sheet1
arrangement
		1	2	3	4	5	6	7	8	9	10	11	12
	A	BLK	STD3	SPL1	SPL9	SPL17	SPL25	SPL33	SPL41	SPL49	SPL57	SPL65	SPL73
			2.78
	B	BLK	STD3	SPL2	SPL10	SPL18	SPL26	SPL34	SPL42	SPL50	SPL58	SPL66	SPL74
			2.78
	C	STD7	STD4	SPL3	SPL11	SPL19	SPL27	SPL35	SPL43	SPL51	SPL59	SPL67	SPL75
		0	0.926
	D	STD7	STD4	SPL4	SPL12	SPL20	SPL28	SPL36	SPL44	SPL52	SPL60	SPL68	SPL76
		0	0.926
	E	STD1	STD5	SPL5	SPL13	SPL21	SPL29	SPL37	SPL45	SPL53	SPL61	SPL69	SPL77
		25	0.309
	F	STD1	STD5	SPL6	SPL14	SPL22	SPL30	SPL38	SPL46	SPL54	SPL62	SPL70	SPL78
		25	0.309
	G	STD2	STD6	SPL7	SPL15	SPL23	SPL31	SPL39	SPL47	SPL55	SPL63	SPL71	SPL79
		8.33	0.103
	H	STD2	STD6	SPL8	SPL16	SPL24	SPL32	SPL40	SPL48	SPL56	SPL64	SPL72	SPL80
		8.33	0.103
results
		1	2	3	4	5	6	7	8	9	10	11	12
	A	0.072	0.424	1.017	0.564	0.593	0.857	1.563	0.467	1.721	1.413	0.58	1.718	450
		0.003	0.355	0.948	0.495	0.523	0.788	1.494	0.398	1.651	1.344	0.51	1.648	background 450
		>26.250	2.674	0.54	1.649	1.514	0.769	0.168	2.27	0.115	0.234	1.574	0.115	concentration
	B	0.066	0.44	1.488	0.519	0.568	0.754	1.384	0.449	0.73	1.072	0.586	1.658	450
		-0.003	0.37	1.419	0.45	0.499	0.684	1.315	0.38	0.661	1.003	0.517	1.589	background 450
		>26.250	2.515	0.199	1.903	1.631	0.984	0.25	2.426	1.043	0.48	1.545	0.134	concentration
	C	2.323	0.754	1.49	0.613	1.26	0.581	1.063	1.679	0.607	0.889	1.61	1.604	450
		2.254	0.685	1.421	0.543	1.191	0.511	0.994	1.61	0.538	0.82	1.54	1.535	background 450
		0.002	0.983	0.198	1.429	0.324	1.569	0.489	0.127	1.451	0.715	0.151	0.153	concentration
	D	2.386	0.746	1.364	0.533	0.536	0.499	1.005	0.592	0.507	0.735	0.582	1.254	450
		2.317	0.677	1.295	0.464	0.467	0.43	0.936	0.522	0.438	0.665	0.513	1.185	background 450
		<0.000	1.002	0.26	1.816	1.8	2.033	0.553	1.519	1.979	1.031	1.561	0.328	concentration
	E	0.117	1.36	1.06	1.83	0.545	0.488	1.791	0.542	0.583	1.925	0.562	1.075	450
		0.048	1.291	0.991	1.761	0.476	0.419	1.721	0.473	0.514	1.856	0.493	1.006	background 450
		>26.250	0.263	0.493	0.085	1.75	2.108	0.095	1.765	1.557	0.063	1.66	0.477	concentration
	F	0.115	1.242	0.838	1.257	0.536	0.517	0.938	0.531	0.554	0.798	0.634	0.897	450
		0.046	1.173	0.769	1.188	0.467	0.448	0.869	0.462	0.485	0.728	0.565	0.828	background 450
		>26.250	0.337	0.803	0.326	1.8	1.913	0.641	1.827	1.702	0.884	1.344	0.701	concentration
	G	0.227	1.717	1.207	1.098	0.546	1.346	0.514	0.508	1.729	0.629	0.637	1.096	450
		0.157	1.648	1.138	1.029	0.476	1.277	0.445	0.439	1.66	0.56	0.568	1.027	background 450
		7.749	0.116	0.362	0.455	1.746	0.271	1.932	1.969	0.112	1.364	1.334	0.457	concentration
	H	0.227	1.794	0.622	0.904	0.479	1.454	0.507	0.474	1.664	0.57	0.618	1.806	450
		0.158	1.725	0.553	0.835	0.41	1.385	0.437	0.405	1.595	0.5	0.549	1.737	background 450
		7.737	0.094	1.39	0.69	2.176	0.215	1.981	2.216	0.132	1.622	1.407	0.091	concentration
standard curve
"标准曲线"means standard curve
"浓度/稀释度"means concentration/dilution
fitting result
	curve	formula	A	B	C	D	R2	fitting probability
	standard curve	Y = (A-D)/(1+(X/C)^B) + D	2.35	0.838	0.36	0.064	1	?????
	Etomidate	measured value	calculated value		Saline	measured value	calculated value		Etomidate	measured value	calculated value		Saline	measured value	calculated value
	1-1	0.54	32.4		2-1	0.362	21.72		3-1	0.085	5.1		4-1	0.324	19.44
	1-2	0.199	11.94		2-2	1.39	83.4		3-2	0.326	19.56		4-2	1.8	108
	1-3	0.198	11.88		2-3	1.649	98.94		3-3	0.455	27.3		4-3	1.75	105
	1-4	0.26	15.6		2-4	1.903	114.18		3-4	0.69	41.4		4-4	1.8	108
	1-5	0.493	29.58		2-5	1.429	85.74		3-5	1.514	90.84		4-5	1.746	104.76
	1-6	0.803	48.18		2-6	1.816	108.96		3-6	1.631	97.86		4-6	2.176	130.56
	CPMM	measured value	calculated value		Etomidate	measured value	calculated value		CPMM	measured value	calculated value		Saline	measured value	calculated value
	5-1	0.769	46.14		6-1	0.271	16.26		7-1	0.095	5.7		8-1	0.127	7.62
	5-2	0.984	59.04		6-2	0.215	12.9		7-2	0.641	38.46		8-2	1.519	91.14
	5-3	1.569	94.14		6-3	0.168	10.08		7-3	1.932	115.92		8-3	1.765	105.9
	5-4	2.033	121.98		6-4	0.25	15		7-4	1.981	118.86		8-4	1.827	109.62
	5-5	2.108	126.48		6-5	0.489	29.34		7-5	2.27	136.2		8-5	1.969	118.14
	5-6	1.913	114.78		6-6	0.553	33.18		7-6	2.426	145.56		8-6	2.216	132.96
	CPMM	measured value	calculated value		Etomidate	measured value	calculated value		CPMM	measured value	calculated value		Saline	measured value	calculated value
	9-1	0.115	6.9		10-1	0.112	6.72		11-1	0.063	3.78		12-1	0.151	9.06
	9-2	1.043	62.58		10-2	0.132	7.92		11-2	0.884	53.04		12-2	1.561	93.66
	9-3	1.451	87.06		10-3	0.234	14.04		11-3	1.364	81.84		12-3	1.66	99.6
	9-4	1.979	118.74		10-4	0.48	28.8		11-4	1.622	97.32		12-4	1.344	80.64
	9-5	1.557	93.42		10-5	0.715	42.9		11-5	1.574	94.44		12-5	1.334	80.04
	9-6	1.702	102.12		10-6	1.031	61.86		11-6	1.545	92.7		12-6	1.407	84.42
	Etomidate	measured value	calculated value		Etomidate	measured value	calculated value		Saline	measured value	calculated value
	13-1	0.115	6.9		14-1	0.457	27.42		15-1	0.091	5.46
	13-2	0.134	8.04
	13-3	0.153	9.18
	13-4	0.328	19.68
	13-5	0.477	28.62
	13-6	0.701	42.06
	Etomidate											average	std
	dex2h	32.4	5.1	16.26	6.72	6.9	27.42	96.9	34.14	31.08		28.5467	28.2216
	0	11.94	19.56	12.9	7.92	8.04	25.32					14.28	6.8779
	0.5h	11.88	27.3	10.08	14.04	9.18	23.04	19.2	14.28	10.92		15.5467	6.29267
	1h	15.6	41.4	15	28.8	19.68	18.72	27.54	19.38	45.96		25.7867	11.2433
	2h	29.58	90.84	29.34	42.9	28.62	37.62	38.76	41.04	60.18		44.32	19.9762
	3h	48.18	97.86	33.18	61.86	42.06	46.26	85.68	62.1	83.58		62.3067	22.3005
	Saline
	dex2h	21.72	19.44	7.62	9.06	5.46	5.58	15.12	25.92	5.1		12.78	7.96306
	0	83.4	108	91.14	93.66	104.28	110.28			99.66		98.6314	9.74044
	0.5h	98.94	105	105.9	99.6	94.86	110.76	82.62	93.9	86.82		97.6	9.11344
	1h	114.18	108	109.62	80.64	143.58	113.94	118.68	159	118.5		118.46	22.1676
	2h	85.74	104.76	118.14	80.04	158.88	135.84	131.52	169.8	83.34		118.673	32.9956
	3h	108.96	130.56	132.96	84.42	158.22	130.98	131.94	119.7	112.26		123.333	20.467
	CPMM
	dex2h	46.14	5.7	6.9	3.78	5.82	92.82	68.4	10.62	18		28.6867	32.7524
	0	59.04	38.46	62.58	53.04	134.04	132.48	123.42	93.42	75.72		85.8	36.4874
	0.5h	94.14	115.92	87.06	81.84	174.72	189.12	154.2	124.08	186.9		134.22	43.0704
	1h	121.98	118.86	118.74	97.32	194.82	201.66	214.92	158.7	112.5		148.833	44.538
	2h	126.48	136.2	93.42	94.44	204.06	161.28	224.1	151.08	188.28		153.26	46.0207
	3h	114.78	145.56	102.12	92.7	166.98	161.58	302.82	143.94	109.08		148.84	63.5525
	1111
	dex2h	16.98	8.64	26.16	23.76	45.18	7.5	46.98	14.64	10.38		22.2467	14.9345
	0	60.18	80.28	46.08	59.88				71.58	58.14		62.69	11.8257
	0.5h	67.98	124.98	79.62	73.44	79.56	75.96	98.7	61.56	70.02		81.3133	19.3687
	1h	93.48	119.82	67.5	73.56	87.84	74.64	106.32	61.56	74.1		84.3133	19.2204
	2h	118.5	101.76	90.78	90.9	82.32	100.68	121.08	81.42	76.02		95.94	15.9784
	3h	89.46	124.98	101.94	109.02	104.52	121.14	121.14	100.8	98.16		107.907	12.1235
	32.4	11.94	11.88	15.6	29.58	48.18
	5.1	19.56	27.3	41.4	90.84	97.86
	16.26	12.9	10.08	15	29.34	33.18
	6.72	7.92	14.04	28.8	42.9	61.86
	6.9	8.04	9.18	19.68	28.62	42.06
	27.42	25.32	23.04	18.72	37.62	46.26
	96.9		19.2	27.54	38.76	85.68
	34.14		14.28	19.38	41.04	62.1
	31.08		10.92	45.96	60.18	83.58
	21.72	83.4	98.94	114.18	85.74	108.96
	19.44	108	105	108	104.76	130.56
	7.62	91.14	105.9	109.62	118.14	132.96
	9.06	93.66	99.6	80.64	80.04	84.42
	5.46	104.28	94.86	143.58	158.88	158.22
	5.58	110.28	110.76	113.94	135.84	130.98
	15.12		82.62	118.68	131.52	131.94
	25.92		93.9	159	169.8	119.7
	5.1	99.66	86.82	118.5	83.34	112.26
	46.14	59.04	94.14	121.98	126.48	114.78
	5.7	38.46	115.92	118.86	136.2	145.56
	6.9	62.58	87.06	118.74	93.42	102.12
	3.78	53.04	81.84	97.32	94.44	92.7
	5.82	134.04	174.72	194.82	204.06	166.98
	92.82	132.48	189.12	201.66	161.28	161.58
	68.4	123.42	154.2	214.92	224.1	302.82
	10.62	93.42	124.08	158.7	151.08	143.94
	18	75.72	186.9	112.5	188.28	109.08
	16.98	60.18	67.98	93.48	118.5	89.46
	8.64	80.28	124.98	119.82	101.76	124.98
	26.16	46.08	79.62	67.5	90.78	101.94
	23.76	59.88	73.44	73.56	90.9	109.02
	45.18		79.56	87.84	82.32	104.52
	7.5		75.96	74.64	100.68	121.14
	46.98		98.7	106.32	121.08	121.14
	14.64	71.58	61.56	61.56	81.42	100.8
	10.38	58.14	70.02	74.1	76.02	98.16

## Sheet: Sheet1
Multiple Comparisons										Levene's Test of Equality of Error Variancesa
Dependent Variable				Mean Difference (I-J)	Std. Error	Sig.	95% Confidence Interval				F	df1	df2	Sig.
							Lower Bound	Upper Bound		dex2h	2.4541	3	16	0.100715
dex2h	Tukey HSD	saline	eto	-4.32	7.0391	0.926218	-24.459	15.819		t0	0.568662	3	16	0.643629
			cpmm	-4.15	7.86995	0.9512	-26.6661	18.3661		t0.5	3.59432	3	16	0.0370173
			E1111	-7.405	7.86995	0.783651	-29.9211	15.1111		t1	0.893953	3	16	0.465619
		eto	saline	4.32	7.0391	0.926218	-15.819	24.459		t2	0.976167	3	16	0.428458
			cpmm	0.17	7.86995	0.999996	-22.3461	22.6861		t3	0.290954	3	16	0.831298
			E1111	-3.085	7.86995	0.978849	-25.6011	19.4311		Tests the null hypothesis that the error variance of the dependent variable is equal across groups.
		cpmm	saline	4.15	7.86995	0.9512	-18.3661	26.6661		a. Design: + group
			eto	-0.17	7.86995	0.999996	-22.6861	22.3461
			E1111	-3.255	8.6211	0.981009	-27.9201	21.4101
		E1111	saline	7.405	7.86995	0.783651	-15.1111	29.9211
			eto	3.085	7.86995	0.978849	-19.4311	25.6011
			cpmm	3.255	8.6211	0.981009	-21.4101	27.9201
	LSD	saline	eto	-4.32	7.0391	0.548031	-19.2422	10.6022
			cpmm	-4.15	7.86995	0.605206	-20.8336	12.5336
			E1111	-7.405	7.86995	0.360736	-24.0886	9.27856
		eto	saline	4.32	7.0391	0.548031	-10.6022	19.2422
			cpmm	0.17	7.86995	0.983033	-16.5136	16.8536
			E1111	-3.085	7.86995	0.700232	-19.7686	13.5986
		cpmm	saline	4.15	7.86995	0.605206	-12.5336	20.8336
			eto	-0.17	7.86995	0.983033	-16.8536	16.5136
			E1111	-3.255	8.6211	0.710718	-21.5309	15.0209
		E1111	saline	7.405	7.86995	0.360736	-9.27856	24.0886
			eto	3.085	7.86995	0.700232	-13.5986	19.7686
			cpmm	3.255	8.6211	0.710718	-15.0209	21.5309
	Tamhane	saline	eto	-4.32	5.61833	0.976083	-23.5655	14.9255
			cpmm	-4.15	10.607	0.999499	-60.8075	52.5075
			E1111	-7.405	4.90994	0.698319	-26.0854	11.2754
		eto	saline	4.32	5.61833	0.976083	-14.9255	23.5655
			cpmm	0.17	11.2579	1	-51.1733	51.5133
			E1111	-3.085	6.19178	0.997507	-24.5572	18.3872
		cpmm	saline	4.15	10.607	0.999499	-52.5075	60.8075
			eto	-0.17	11.2579	1	-51.5133	51.1733
			E1111	-3.255	10.9216	0.99989	-57.1715	50.6615
		E1111	saline	7.405	4.90994	0.698319	-11.2754	26.0854
			eto	3.085	6.19178	0.997507	-18.3872	24.5572
			cpmm	3.255	10.9216	0.99989	-50.6615	57.1715
t0	Tukey HSD	saline	eto	84.1800*	6.01854	1.21883e-09	66.9608	101.399
			cpmm	45.1800*	6.72893	2.69181e-05	25.9284	64.4316
			E1111	36.8550*	6.72893	0.000267828	17.6034	56.1066
		eto	saline	-84.1800*	6.01854	1.21883e-09	-101.399	-66.9608
			cpmm	-39.0000*	6.72893	0.000145503	-58.2516	-19.7484
			E1111	-47.3250*	6.72893	1.53728e-05	-66.5766	-28.0734
		cpmm	saline	-45.1800*	6.72893	2.69181e-05	-64.4316	-25.9284
			eto	39.0000*	6.72893	0.000145503	19.7484	58.2516
			E1111	-8.325	7.37117	0.677393	-29.4141	12.7641
		E1111	saline	-36.8550*	6.72893	0.000267828	-56.1066	-17.6034
			eto	47.3250*	6.72893	1.53728e-05	28.0734	66.5766
			cpmm	8.325	7.37117	0.677393	-12.7641	29.4141
	LSD	saline	eto	84.1800*	6.01854	2.17048e-10	71.4213	96.9387
			cpmm	45.1800*	6.72893	4.97172e-06	30.9153	59.4447
			E1111	36.8550*	6.72893	5.06769e-05	22.5903	51.1197
		eto	saline	-84.1800*	6.01854	2.17048e-10	-96.9387	-71.4213
			cpmm	-39.0000*	6.72893	2.73188e-05	-53.2647	-24.7353
			E1111	-47.3250*	6.72893	2.82735e-06	-61.5897	-33.0603
		cpmm	saline	-45.1800*	6.72893	4.97172e-06	-59.4447	-30.9153
			eto	39.0000*	6.72893	2.73188e-05	24.7353	53.2647
			E1111	-8.325	7.37117	0.275378	-23.9512	7.30119
		E1111	saline	-36.8550*	6.72893	5.06769e-05	-51.1197	-22.5903
			eto	47.3250*	6.72893	2.82735e-06	33.0603	61.5897
			cpmm	8.325	7.37117	0.275378	-7.30119	23.9512
	Tamhane	saline	eto	84.1800*	5.17864	6.00882e-07	66.5828	101.777
			cpmm	45.1800*	6.87124	0.00241229	19.747	70.613
			E1111	36.8550*	8.27645	0.0348928	3.05034	70.6597
		eto	saline	-84.1800*	5.17864	6.00882e-07	-101.777	-66.5828
			cpmm	-39.0000*	6.01365	0.00988228	-65.1706	-12.8294
			E1111	-47.3250*	7.57957	0.0204555	-84.0692	-10.5808
		cpmm	saline	-45.1800*	6.87124	0.00241229	-70.613	-19.747
			eto	39.0000*	6.01365	0.00988228	12.8294	65.1706
			E1111	-8.325	8.82301	0.945585	-43.3617	26.7117
		E1111	saline	-36.8550*	8.27645	0.0348928	-70.6597	-3.05034
			eto	47.3250*	7.57957	0.0204555	10.5808	84.0692
			cpmm	8.325	8.82301	0.945585	-26.7117	43.3617
t0.5	Tukey HSD	saline	eto	86.5900*	8.11509	6.15859e-08	63.3726	109.807
			cpmm	7.77	9.07294	0.826793	-18.1879	33.7279
			E1111	16.005	9.07294	0.325398	-9.95287	41.9629
		eto	saline	-86.5900*	8.11509	6.15859e-08	-109.807	-63.3726
			cpmm	-78.8200*	9.07294	1.03367e-06	-104.778	-52.8621
			E1111	-70.5850*	9.07294	4.35734e-06	-96.5429	-44.6271
		cpmm	saline	-7.77	9.07294	0.826793	-33.7279	18.1879
			eto	78.8200*	9.07294	1.03367e-06	52.8621	104.778
			E1111	8.235	9.93891	0.840162	-20.2004	36.6704
		E1111	saline	-16.005	9.07294	0.325398	-41.9629	9.95287
			eto	70.5850*	9.07294	4.35734e-06	44.6271	96.5429
			cpmm	-8.235	9.93891	0.840162	-36.6704	20.2004
	LSD	saline	eto	86.5900*	8.11509	1.10568e-08	69.3868	103.793
			cpmm	7.77	9.07294	0.404425	-11.4638	27.0038
			E1111	16.005	9.07294	0.0968067	-3.22878	35.2388
		eto	saline	-86.5900*	8.11509	1.10568e-08	-103.793	-69.3868
			cpmm	-78.8200*	9.07294	1.87317e-07	-98.0538	-59.5862
			E1111	-70.5850*	9.07294	7.95102e-07	-89.8188	-51.3512
		cpmm	saline	-7.77	9.07294	0.404425	-27.0038	11.4638
			eto	78.8200*	9.07294	1.87317e-07	59.5862	98.0538
			E1111	8.235	9.93891	0.419541	-12.8345	29.3045
		E1111	saline	-16.005	9.07294	0.0968067	-35.2388	3.22878
			eto	70.5850*	9.07294	7.95102e-07	51.3512	89.8188
			cpmm	-8.235	9.93891	0.419541	-29.3045	12.8345
	Tamhane	saline	eto	86.5900*	3.85175	1.06083e-08	73.8214	99.3586
			cpmm	7.77	7.85568	0.945573	-33.3146	48.8546
			E1111	16.005	13.2533	0.891057	-60.965	92.975
		eto	saline	-86.5900*	3.85175	1.06083e-08	-99.3586	-73.8214
			cpmm	-78.8200*	8.09413	0.00367937	-117.769	-39.8714
			E1111	-70.585	13.396	0.0595452	-145.426	4.25646
		cpmm	saline	-7.77	7.85568	0.945573	-48.8546	33.3146
			eto	78.8200*	8.09413	0.00367937	39.8714	117.769
			E1111	8.235	15.0442	0.996408	-56.4481	72.9181
		E1111	saline	-16.005	13.2533	0.891057	-92.975	60.965
			eto	70.585	13.396	0.0595452	-4.25646	145.426
			cpmm	-8.235	15.0442	0.996408	-72.9181	56.4481
t1	Tukey HSD	saline	eto	88.4600*	9.77667	5.99585e-07	60.4888	116.431
			cpmm	-2.565	10.9306	0.995262	-33.8378	28.7078
			E1111	23.07	10.9306	0.19178	-8.2028	54.3428
		eto	saline	-88.4600*	9.77667	5.99585e-07	-116.431	-60.4888
			cpmm	-91.0250*	10.9306	1.80691e-06	-122.298	-59.7522
			E1111	-65.3900*	10.9306	0.000102421	-96.6628	-34.1172
		cpmm	saline	2.565	10.9306	0.995262	-28.7078	33.8378
			eto	91.0250*	10.9306	1.80691e-06	59.7522	122.298
			E1111	25.635	11.9739	0.182493	-8.62263	59.8926
		E1111	saline	-23.07	10.9306	0.19178	-54.3428	8.2028
			eto	65.3900*	10.9306	0.000102421	34.1172	96.6628
			cpmm	-25.635	11.9739	0.182493	-59.8926	8.62263
	LSD	saline	eto	88.4600*	9.77667	1.08418e-07	67.7344	109.186
			cpmm	-2.565	10.9306	0.817448	-25.7369	20.6069
			E1111	23.07	10.9306	0.0509007	-0.101936	46.2419
		eto	saline	-88.4600*	9.77667	1.08418e-07	-109.186	-67.7344
			cpmm	-91.0250*	10.9306	3.28248e-07	-114.197	-67.8531
			E1111	-65.3900*	10.9306	1.9154e-05	-88.5619	-42.2181
		cpmm	saline	2.565	10.9306	0.817448	-20.6069	25.7369
			eto	91.0250*	10.9306	3.28248e-07	67.8531	114.197
			E1111	25.6350*	11.9739	0.0480253	0.251416	51.0186
		E1111	saline	-23.07	10.9306	0.0509007	-46.2419	0.101936
			eto	65.3900*	10.9306	1.9154e-05	42.2181	88.5619
			cpmm	-25.6350*	11.9739	0.0480253	-51.0186	-0.251416
	Tamhane	saline	eto	88.4600*	9.18385	0.000111561	55.8819	121.038
			cpmm	-2.565	9.96611	0.999942	-37.202	32.072
			E1111	23.07	14.3585	0.651482	-33.0443	79.1843
		eto	saline	-88.4600*	9.18385	0.000111561	-121.038	-55.8819
			cpmm	-91.0250*	7.04635	7.55707e-05	-118.041	-64.0093
			E1111	-65.3900*	12.5098	0.0446144	-128.561	-2.21851
		cpmm	saline	2.565	9.96611	0.999942	-32.072	37.202
			eto	91.0250*	7.04635	7.55707e-05	64.0093	118.041
			E1111	25.635	13.0949	0.524688	-34.2661	85.5361
		E1111	saline	-23.07	14.3585	0.651482	-79.1843	33.0443
			eto	65.3900*	12.5098	0.0446144	2.21851	128.561
			cpmm	-25.635	13.0949	0.524688	-85.5361	34.2661
t2	Tukey HSD	saline	eto	70.7500*	13.9911	0.000609212	30.7212	110.779
			cpmm	1.265	15.6425	0.999802	-43.4885	46.0185
			E1111	13.415	15.6425	0.826203	-31.3385	58.1685
		eto	saline	-70.7500*	13.9911	0.000609212	-110.779	-30.7212
			cpmm	-69.4850*	15.6425	0.00208637	-114.239	-24.7315
			E1111	-57.3350*	15.6425	0.0101203	-102.089	-12.5815
		cpmm	saline	-1.265	15.6425	0.999802	-46.0185	43.4885
			eto	69.4850*	15.6425	0.00208637	24.7315	114.239
			E1111	12.15	17.1355	0.892042	-36.875	61.175
		E1111	saline	-13.415	15.6425	0.826203	-58.1685	31.3385
			eto	57.3350*	15.6425	0.0101203	12.5815	102.089
			cpmm	-12.15	17.1355	0.892042	-61.175	36.875
	LSD	saline	eto	70.7500*	13.9911	0.000116726	41.0902	100.41
			cpmm	1.265	15.6425	0.936549	-31.8956	34.4256
			E1111	13.415	15.6425	0.403778	-19.7456	46.5756
		eto	saline	-70.7500*	13.9911	0.000116726	-100.41	-41.0902
			cpmm	-69.4850*	15.6425	0.000409869	-102.646	-36.3244
			E1111	-57.3350*	15.6425	0.00208992	-90.4956	-24.1744
		cpmm	saline	-1.265	15.6425	0.936549	-34.4256	31.8956
			eto	69.4850*	15.6425	0.000409869	36.3244	102.646
			E1111	12.15	17.1355	0.488495	-24.1757	48.4757
		E1111	saline	-13.415	15.6425	0.403778	-46.5756	19.7456
			eto	57.3350*	15.6425	0.00208992	24.1744	90.4956
			cpmm	-12.15	17.1355	0.488495	-48.4757	24.1757
	Tamhane	saline	eto	70.7500*	15.7443	0.00778961	18.7564	122.744
			cpmm	1.265	16.4962	1	-56.23	58.76
			E1111	13.415	13.9357	0.935494	-36.4066	63.2366
		eto	saline	-70.7500*	15.7443	0.00778961	-122.744	-18.7564
			cpmm	-69.4850*	14.7299	0.0128171	-122.75	-16.2201
			E1111	-57.3350*	11.792	0.00791923	-98.4329	-16.2371
		cpmm	saline	-1.265	16.4962	1	-58.76	56.23
			eto	69.4850*	14.7299	0.0128171	16.2201	122.75
			E1111	12.15	12.7785	0.946584	-42.1564	66.4564
		E1111	saline	-13.415	13.9357	0.935494	-63.2366	36.4066
			eto	57.3350*	11.792	0.00791923	16.2371	98.4329
			cpmm	-12.15	12.7785	0.946584	-66.4564	42.1564
t3	Tukey HSD	saline	eto	69.4500*	12.9387	0.00033117	32.432	106.468
			cpmm	10.56	14.466	0.883647	-30.8274	51.9474
			E1111	18	14.466	0.609176	-23.3874	59.3874
		eto	saline	-69.4500*	12.9387	0.00033117	-106.468	-32.432
			cpmm	-58.8900*	14.466	0.00443388	-100.277	-17.5026
			E1111	-51.4500*	14.466	0.0126136	-92.8374	-10.0626
		cpmm	saline	-10.56	14.466	0.883647	-51.9474	30.8274
			eto	58.8900*	14.466	0.00443388	17.5026	100.277
			E1111	7.44	15.8467	0.964695	-37.8976	52.7776
		E1111	saline	-18	14.466	0.609176	-59.3874	23.3874
			eto	51.4500*	14.466	0.0126136	10.0626	92.8374
			cpmm	-7.44	15.8467	0.964695	-52.7776	37.8976
	LSD	saline	eto	69.4500*	12.9387	6.28494e-05	42.0211	96.8789
			cpmm	10.56	14.466	0.47595	-20.1065	41.2265
			E1111	18	14.466	0.231309	-12.6665	48.6665
		eto	saline	-69.4500*	12.9387	6.28494e-05	-96.8789	-42.0211
			cpmm	-58.8900*	14.466	0.000889152	-89.5565	-28.2235
			E1111	-51.4500*	14.466	0.00262945	-82.1165	-20.7835
		cpmm	saline	-10.56	14.466	0.47595	-41.2265	20.1065
			eto	58.8900*	14.466	0.000889152	28.2235	89.5565
			E1111	7.44	15.8467	0.645047	-26.1534	41.0334
		E1111	saline	-18	14.466	0.231309	-48.6665	12.6665
			eto	51.4500*	14.466	0.00262945	20.7835	82.1165
			cpmm	-7.44	15.8467	0.645047	-41.0334	26.1534
	Tamhane	saline	eto	69.4500*	13.8871	0.00328343	24.0445	114.856
			cpmm	10.56	15.3984	0.986977	-45.214	66.334
			E1111	18	12.6259	0.721619	-25.7941	61.7941
		eto	saline	-69.4500*	13.8871	0.00328343	-114.856	-24.0445
			cpmm	-58.8900*	14.8646	0.0365039	-113.949	-3.83131
			E1111	-51.4500*	11.9691	0.0156325	-92.9194	-9.98062
		cpmm	saline	-10.56	15.3984	0.986977	-66.334	45.214
			eto	58.8900*	14.8646	0.0365039	3.83131	113.949
			E1111	7.44	13.6937	0.996466	-49.3125	64.1925
		E1111	saline	-18	12.6259	0.721619	-61.7941	25.7941
			eto	51.4500*	11.9691	0.0156325	9.98062	92.9194
			cpmm	-7.44	13.6937	0.996466	-64.1925	49.3125
Based on observed means. The error term is Mean Square(Error) = 502.234.
*. The mean difference is significant at the .05 level.
