# Supplementary material for: E161111 is an ultra-short-acting etomidate analogue with stable haemodynamics that elicits only slight adrenocortical suppression in rats
Source: PeerJ. 2022 May 24;10:e13492. doi: 10.7717/peerj.13492 (PMC9138173; doi:10.7717/peerj.13492)
Supplement: Supplemental Information 2 [file peerj-10-13492-s002.zip › raw data-1st revision/20170309corticosterone_hu.xlsx]

## Sheet: plate1 - Sheet1
arrangement
		1	2	3	4	5	6	7	8	9	10	11	12
	A	BLK	STD3	SPL1	SPL9	SPL17	SPL25	SPL33	SPL41	SPL49	SPL57	SPL65	SPL73
			2.78
	B	BLK	STD3	SPL2	SPL10	SPL18	SPL26	SPL34	SPL42	SPL50	SPL58	SPL66	SPL74
			2.78
	C	STD7	STD4	SPL3	SPL11	SPL19	SPL27	SPL35	SPL43	SPL51	SPL59	SPL67	SPL75
		0	0.926
	D	STD7	STD4	SPL4	SPL12	SPL20	SPL28	SPL36	SPL44	SPL52	SPL60	SPL68	SPL76
		0	0.926
	E	STD1	STD5	SPL5	SPL13	SPL21	SPL29	SPL37	SPL45	SPL53	SPL61	SPL69	SPL77
		25	0.309
	F	STD1	STD5	SPL6	SPL14	SPL22	SPL30	SPL38	SPL46	SPL54	SPL62	SPL70	SPL78
		25	0.309
	G	STD2	STD6	SPL7	SPL15	SPL23	SPL31	SPL39	SPL47	SPL55	SPL63	SPL71	SPL79
		8.33	0.103
	H	STD2	STD6	SPL8	SPL16	SPL24	SPL32	SPL40	SPL48	SPL56	SPL64	SPL72	SPL80
		8.33	0.103
results
		1	2	3	4	5	6	7	8	9	10	11	12
	A	0.066	0.227	0.847	0.273	1.025	0.318	0.392	0	0	0	0	0	450
		0	0.162	0.782	0.207	0.96	0.253	0.327	-0.065	-0.065	-0.065	-0.065	-0.065	background 450
		>26.250	3.557	0.422	2.648	0.283	2.083	1.513	>26.250	>26.250	>26.250	>26.250	>26.250	concentration
	B	0.065	0.243	0.889	0.273	0.511	0.327	0.363	0	0	0	0	0	450
		0	0.177	0.824	0.208	0.446	0.262	0.298	-0.065	-0.065	-0.065	-0.065	-0.065	background 450
		>26.250	3.189	0.384	2.637	1.003	1.997	1.699	>26.250	>26.250	>26.250	>26.250	>26.250	concentration
	C	1.883	0.598	0.982	1.475	0.473	0.364	0.875	0	0	0	0	0	450
		1.818	0.533	0.916	1.41	0.408	0.299	0.809	-0.066	-0.066	-0.066	-0.066	-0.066	background 450
		0.007	0.78	0.312	0.093	1.133	1.696	0.396	>26.250	>26.250	>26.250	>26.250	>26.250	concentration
	D	1.984	0.503	0.681	0.345	0.385	0.318	0.513	0	0	0	0	0	450
		1.918	0.438	0.616	0.28	0.319	0.253	0.448	-0.066	-0.066	-0.066	-0.066	-0.066	background 450
		<0.000	1.028	0.627	1.838	1.558	2.083	0.998	>26.250	>26.250	>26.250	>26.250	>26.250	concentration
	E	0.101	0.946	0.603	0.344	0.329	0.833	0.45	0	0	0	0	0	450
		0.036	0.881	0.537	0.279	0.264	0.768	0.385	-0.065	-0.065	-0.065	-0.065	-0.065	background 450
		21.218	0.337	0.771	1.846	1.975	0.436	1.224	>26.250	>26.250	>26.250	>26.250	>26.250	concentration
	F	0.095	1.033	0.358	0.338	0.396	0.604	0.45	0	0	0	0	0	450
		0.03	0.968	0.293	0.273	0.331	0.539	0.384	-0.065	-0.065	-0.065	-0.065	-0.065	background 450
		>26.250	0.278	1.738	1.899	1.491	0.768	1.226	>26.250	>26.250	>26.250	>26.250	>26.250	concentration
	G	0.166	1.368	0.381	0.301	1.315	0.427	0.392	0	0	0	0	0	450
		0.101	1.303	0.316	0.236	1.249	0.362	0.326	-0.065	-0.065	-0.065	-0.065	-0.065	background 450
		6.196	0.126	1.581	2.264	0.144	1.327	1.515	>26.250	>26.250	>26.250	>26.250	>26.250	concentration
	H	0.153	1.501	0.291	0.309	0.425	0.475	0.348	0	0	0	0	0	450
		0.087	1.436	0.226	0.243	0.36	0.41	0.283	-0.065	-0.065	-0.065	-0.065	-0.065	background 450
		7.291	0.086	2.393	2.183	1.338	1.125	1.817	>26.250	>26.250	>26.250	>26.250	>26.250	concentration
standard curve
"标准曲线"means standard curve
"浓度/稀释度"means concentration/dilution
fitting result
	curve	formula	A	B	C	D	R2	fitting probability
	standard curve	Y = (A-D)/(1+(X/C)^B) + D	1.93	0.966	0.298	0.0717	1	?????
	Etomidate	measured value	calculated value		Saline	measured value	calculated value		Saline	measured value	calculated value		E161111	measured value	calculated value
	14-1	0.457	27.42	2017.03.07	15-1	0.091	5.46	2017.03.07	16-1	0.093	5.58		1-1	0.283	16.98
	14-2	0.422	25.32		15-2	1.738	104.28		16-2	1.838	110.28		1-2	1.003	60.18
	14-3	0.384	23.04		15-3	1.581	94.86		16-3	1.846	110.76		1-3	1.133	67.98
	14-4	0.312	18.72		15-4	2.393	143.58		16-4	1.899	113.94		1-4	1.558	93.48
	14-5	0.627	37.62		15-5	2.648	158.88		16-5	2.264	135.84		1-5	1.975	118.5
	14-6	0.771	46.26		15-6	2.637	158.22		16-6	2.183	130.98		1-6	1.491	89.46
	E161111	measured value	calculated value		E161111	measured value	calculated value		E161111	measured value	calculated value
	2-1	0.144	8.64		3-1	0.436	26.16		4-1	0.396	23.76
	2-2	1.338	80.28		3-2	0.768	46.08		4-2	0.998	59.88
	2-3	2.083	124.98		3-3	1.327	79.62		4-3	1.224	73.44
	2-4	1.997	119.82		3-4	1.125	67.5		4-4	1.226	73.56
	2-5	1.696	101.76		3-5	1.513	90.78		4-5	1.515	90.9
	2-6	2.083	124.98		3-6	1.699	101.94		4-6	1.817	109.02
