# Supplementary material for: E161111 is an ultra-short-acting etomidate analogue with stable haemodynamics that elicits only slight adrenocortical suppression in rats
Source: PeerJ. 2022 May 24;10:e13492. doi: 10.7717/peerj.13492 (PMC9138173; doi:10.7717/peerj.13492)
Supplement: Supplemental Information 2 [file peerj-10-13492-s002.zip › raw data-1st revision/20170316corticosterone_hu.xlsx]

## Sheet: plate 1 - Sheet1
arrangement
		1	2	3	4	5	6	7	8	9	10	11	12
	A	BLK	STD3	SPL1	SPL9	SPL17	SPL25	SPL33	SPL41	SPL49	SPL57	SPL65	SPL73
			2.78
	B	BLK	STD3	SPL2	SPL10	SPL18	SPL26	SPL34	SPL42	SPL50	SPL58	SPL66	SPL74
			2.78
	C	STD7	STD4	SPL3	SPL11	SPL19	SPL27	SPL35	SPL43	SPL51	SPL59	SPL67	SPL75
		0	0.926
	D	STD7	STD4	SPL4	SPL12	SPL20	SPL28	SPL36	SPL44	SPL52	SPL60	SPL68	SPL76
		0	0.926
	E	STD1	STD5	SPL5	SPL13	SPL21	SPL29	SPL37	SPL45	SPL53	SPL61	SPL69	SPL77
		25	0.309
	F	STD1	STD5	SPL6	SPL14	SPL22	SPL30	SPL38	SPL46	SPL54	SPL62	SPL70	SPL78
		25	0.309
	G	STD2	STD6	SPL7	SPL15	SPL23	SPL31	SPL39	SPL47	SPL55	SPL63	SPL71	SPL79
		8.33	0.103
	H	STD2	STD6	SPL8	SPL16	SPL24	SPL32	SPL40	SPL48	SPL56	SPL64	SPL72	SPL80
		8.33	0.103
results
		1	2	3	4	5	6	7	8	9	10	11	12
	A	0.056	0.299	1.441	0.35	0.297	0.278	0.27	0.306	0	0	0	0	450
		-0.002	0.24	1.382	0.292	0.239	0.219	0.211	0.247	-0.058	-0.058	-0.058	-0.058	background 450
		>26.250	2.888	0.097	2.234	2.912	3.247	3.401	2.783	>26.250	>26.250	>26.250	>26.250	concentration
	B	0.061	0.303	1.488	0.419	0.454	0.377	0.465	0.39	0	0	0	0	450
		0.002	0.245	1.43	0.36	0.396	0.319	0.407	0.331	-0.058	-0.058	-0.058	-0.058	background 450
		>26.250	2.819	0.085	1.661	1.447	1.975	1.389	1.871	>26.250	>26.250	>26.250	>26.250	concentration
	C	2.085	0.589	1.083	0.507	0.552	0.552	0.471	0.416	-0.001	-0.001	-0.001	-0.001	450
		2.027	0.53	1.025	0.449	0.494	0.494	0.413	0.357	-0.059	-0.059	-0.059	-0.059	background 450
		0.002	0.912	0.244	1.193	1.026	1.026	1.357	1.68	>26.250	>26.250	>26.250	>26.250	concentration
	D	2.216	0.529	1.222	0.57	0.514	0.497	0.49	0.422	-0.001	-0.001	-0.001	-0.001	450
		2.158	0.47	1.164	0.511	0.455	0.439	0.432	0.364	-0.059	-0.059	-0.059	-0.059	background 450
		<0.000	1.109	0.173	0.969	1.167	1.235	1.267	1.636	>26.250	>26.250	>26.250	>26.250	concentration
	E	0.096	1.08	0.437	0.353	0.283	0.272	0.312	0.312	0	0	0	0	450
		0.038	1.021	0.378	0.294	0.224	0.213	0.254	0.254	-0.059	-0.059	-0.059	-0.059	background 450
		17.268	0.246	1.547	2.208	3.152	3.361	2.688	2.693	>26.250	>26.250	>26.250	>26.250	concentration
	F	0.09	0.99	0.52	0.368	0.321	0.261	0.254	0.21	0	0	0	0	450
		0.032	0.931	0.462	0.31	0.263	0.202	0.196	0.151	-0.059	-0.059	-0.059	-0.059	background 450
		19.158	0.307	1.14	2.057	2.57	3.582	3.735	5.047	>26.250	>26.250	>26.250	>26.250	concentration
	G	0.147	1.421	1.212	0.435	0.367	0.315	0.325	0.335	0	0	0	0	450
		0.088	1.363	1.154	0.377	0.309	0.257	0.267	0.277	-0.059	-0.059	-0.059	-0.059	background 450
		8.827	0.103	0.177	1.557	2.068	2.645	2.518	2.399	>26.250	>26.250	>26.250	>26.250	concentration
	H	0.137	1.365	1	0.491	0.285	0.389	0.283	0.397	0	0	0	0	450
		0.079	1.306	0.941	0.433	0.226	0.331	0.225	0.338	-0.059	-0.059	-0.059	-0.059	background 450
		9.797	0.12	0.3	1.262	3.115	1.875	3.138	1.818	>26.250	>26.250	>26.250	>26.250	concentration
standard curve
"标准曲线"means standard curve
"浓度/稀释度"means concentration/dilution
fitting result
	curve	formula	A	B	C	D	R2	fitting probability
	standard curve	Y = (A-D)/(1+(X/C)^B) + D	2.15	0.761	0.245	0.0159	0.999	?????
	CPMM	measured value	calculated value		Saline	measured value	calculated value		E161111	measured value	calculated value		E161111	measured value	calculated value
	1-1	0.097	5.82		2-1	0.085	5.1		3-1	0.244	14.64		4-1	0.173	10.38
	1-2	2.234	134.04		2-2	1.661	99.66		3-2	1.193	71.58		4-2	0.969	58.14
	1-3	2.912	174.72		2-3	1.447	86.82		3-3	1.026	61.56		4-3	1.167	70.02
	1-4	3.247	194.82		2-4	1.975	118.5		3-4	1.026	61.56		4-4	1.235	74.1
	1-5	3.401	204.06		2-5	1.389	83.34		3-5	1.357	81.42		4-5	1.267	76.02
	1-6	2.783	166.98		2-6	1.871	112.26		3-6	1.68	100.8		4-6	1.636	98.16
	CPMM	measured value	calculated value		CPMM	measured value	calculated value		CPMM	measured value	calculated value		CPMM	measured value	calculated value
	5-1	1.547	92.82		6-1	1.14	68.4		7-1	0.177	10.62		8-1	0.3	18
	5-2	2.208	132.48		6-2	2.057	123.42		7-2	1.557	93.42		8-2	1.262	75.72
	5-3	3.152	189.12		6-3	2.57	154.2		7-3	2.068	124.08		8-3	3.115	186.9
	5-4	3.361	201.66		6-4	3.582	214.92		7-4	2.645	158.7		8-4	1.875	112.5
	5-5	2.688	161.28		6-5	3.735	224.1		7-5	2.518	151.08		8-5	3.138	188.28
	5-6	2.693	161.58		6-6	5.047	302.82		7-6	2.399	143.94		8-6	1.818	109.08
