# Supplementary material for: E161111 is an ultra-short-acting etomidate analogue with stable haemodynamics that elicits only slight adrenocortical suppression in rats
Source: PeerJ. 2022 May 24;10:e13492. doi: 10.7717/peerj.13492 (PMC9138173; doi:10.7717/peerj.13492)
Supplement: Supplemental Information 2 [file peerj-10-13492-s002.zip › raw data-1st revision/20200301-ET-161111-metabolism in plasma-LC-MC.xlsx]

## Sheet: Sheet2
linear range：2-1000ng/mL
BQL：		ETA（ng/mL)	average（ng/mL）	RSD/%	161111（ng/mL)	average（ng/mL）	RSD/%
	161111 -0min				1168.95
	161111-10s-1	532.894	502.015	9.09463	350.044	420.269	17.7067	0.299451	0.359526	0.0636603
	161111-10s-2	523.58	368.03	6.66732	412.497			0.352877
	161111-10s-3	449.571			498.265			0.426249
	161111-20s-1	690.52	676.15	4.35345	130.626	145.72	25.4229	0.111747	0.124659	0.0316918
	161111-20s-2	695.64	495.689	3.19154	118.603			0.101461
	161111-20s-3	642.289			187.93			0.160768
	161111- 30s	688.724	695.872	5.38497	46.8534	51.3181	9.37187	0.0400816	0.043901	0.00411434
	161111-30s-2	662.489	510.148	3.94775	56.4107			0.0482576
	161111-30s-3	736.404			50.6901			0.0433638
	161111 -1min-1	800.384	773.771	3.44152	BQL
	161111 -1min-2	747.125	567.255	2.523	BQL
	161111-1min-3	773.803			2.52948
	161111- 2min	789.402	785.225	3.015	BQL
	161111-2min-2	806.533	575.653	2.21031	BQL
	161111-2min-3	759.74			BQL
	161111- 5min	793.889	831.007	4.6817	BQL
	161111-5min-2	827.649	609.215	3.43218	BQL
	161111-5min-3	871.482			BQL
		ETA	平均值（ng/mL）	RSD/%	161220（ng/mL)	平均值（ng/mL）	RSD/%
	161220 -0min				951.121
	161220-10s-1	477.486	486.451	3.78576	402.049	344.736	15.9271
	161220-10s-2	507.633			292.604
	161220-10s-3	474.235			339.554
	161220-20s-1	617.494	638.88	3.64364	93.0452	79.9442	15.6413
	161220-20s-2	635.47			68.1373
	161220-20s-3	663.675			78.65
	161220-30s-1	676.266	658.387	2.38542	21.8498	18.6971	21.9566
	161220-30s-2	652.073			14.0551
	161220-30s-3	646.821			20.1864
	161220-1min-1	659.568	647.254	2.4032	2.14607	2.18234	6.79208
	161220-1min-2	652.42			2.34534
	161220-1min-3	629.773			2.05562
	161220-2min-1	679.582	693.456	4.21836	BQL
	161220-2min-2	673.722			BQL
	161220-2min-3	727.064			BQL
	161220-5min-1	701.542	682.403	2.91924	BQL
	161220-5min-2	683.884			BQL
	161220-5min-3	661.783			BQL
