# Supplementary material for: E161111 is an ultra-short-acting etomidate analogue with stable haemodynamics that elicits only slight adrenocortical suppression in rats
Source: PeerJ. 2022 May 24;10:e13492. doi: 10.7717/peerj.13492 (PMC9138173; doi:10.7717/peerj.13492)
Supplement: Supplemental Information 2 [file peerj-10-13492-s002.zip › raw data-1st revision/20210904ET-161111 metabolism in liver homogenate-LC-MC.xlsx]

## Sheet: Sheet1
	linear range：2-1000ng/mL	BQL：		average value	average value										molecular weight
		ET-161111（ng/mL)	ETA（ng/mL)	ET-161111（ng/mL)	ETA（ng/mL)	ETA theoretical production									ET-161111	ETA
	ET-161111-0h-1	953.92	BQL	988.067	BQL							t1/2 computational formula			332.36	216.24
	ET-161111-0h-2	1034.33	BQL									t1/2=0.693/k
	ET-161111-0h-3	975.95	BQL									k=(ln C0-ln Ct)/t			ET-161111 concentration in liver homogenate：1000ng/mL
							/%(calculated value/theoretical value)					t1/2(s)	ln C0-ln Ct	k	ETA theoretical production(ng/mL):	650.62
	ET-161111-10s-1	354.89	325.44	365.497	383.857	412.82	92.9839	0.372033	0.370819		10s	6.88526	1.0065	0.10065
	ET-161111-10s-2	336.31	382.18		59.2728			0.325148	0.0450771		10s	5.37092	1.29028	0.129028
	ET-161111-10s-3	405.29	443.95					0.415277			20s	9.63249	1.43888	0.071944
											20s	9.64181	1.43749	0.0718745
	ET-161111-10s-1	267.19	412.25	275.193	396.68	471.574	84.1184				30s	10.3577	2.00721	0.0669069
	ET-161111-10s-2	266.67	414.11								1min	12.6736	3.28084	0.0546807
	ET-161111-10s-3	291.72	363.68								2min	16.8255	4.94251	0.0411876
	ET-161111-20s-1	211.18	435.05	237.193	499.023	496.297	100.549	0.221381	0.239819
	ET-161111-20s-2	253.41	544		56.905			0.244999	0.0164704			10.1982	3.76345
	ET-161111-20s-3	246.99	518.02					0.253076
	ET-161111-20s-1	312.65	453.39	237.523	432.987	496.082	87.2812
	ET-161111-20s-2	220.6	365.34
	ET-161111-20s-3	179.32	480.23
	ET-161111-30s-1	129.94	610.92	134.363	586.303	563.2	104.102	0.136217	0.1361			molecular weight
	ET-161111-30s-2	134.85	601.58		34.8628			0.130374	0.00566782			ET-161111	ETA
	ET-161111-30s-3	138.3	546.41					0.141708				332.36	216.24
	ET-161111-1min-1	33.17	687.01	37.5967	655.697	626.159	104.717	0.0347723	0.037931
	ET-161111-1min-2	44.29	632.32		28.1956			0.04282	0.00429382
	ET-161111-1min-3	35.33	647.76					0.0362006
	ET-161111-2min-1	7.07	623.56	7.13667	615.693	645.977	95.312	0.00741152	0.00723104
	ET-161111-2min-2	7.12	621.18		11.6254			0.00688368	0.000300898
	ET-161111-2min-3	7.22	602.34					0.00739792
	ET-161111-5min-1	0.06	623.93	0.0833333	632.397	650.566	97.2072	6.28984e-05	8.43179e-05
	ET-161111-5min-2	0.08	607.95	BQL	29.6025			7.73448e-05	2.56278e-05
	ET-161111-5min-3	0.11	665.31					0.000112711
