# Supplementary material for: E161111 is an ultra-short-acting etomidate analogue with stable haemodynamics that elicits only slight adrenocortical suppression in rats
Source: PeerJ. 2022 May 24;10:e13492. doi: 10.7717/peerj.13492 (PMC9138173; doi:10.7717/peerj.13492)
Supplement: Supplemental Information 2 [file peerj-10-13492-s002.zip › raw data-1st revision/MAP.xlsx]

## Sheet: propofol
mmHg	1	2	3	4	5	6
baseline	104.91	110.857	115.613	116.03	112.97	114.293		112.446	4.14443
	93.2367	97.8533	113.593	111.517	120.06	104.97		106.872	10.1148
	90.1233	84.4633	111.227	105.877	108.803	95.14		99.2722	10.9311
	85.37	82.08	108.003	104.383	118.927	96.5633		99.2211	14.0344
1min	83.2133	90.3933	106.43	104.25	120.15	94.4067		99.8072	13.1952
	84.47	93.3833	108.457	105.59	121.343	92.9967		101.04	13.3103
	85.1333	94.24	108.85	106.017	120.507	91.3833		101.022	13.0937
	84.5933	93.4067	108.05	106.363	117.753	89.6967		99.9772	12.708
2min	84.0233	92.64	111.567	106.583	119.433	88.48		100.454	14.1115
	84.2	92.0133	110.277	106.353	116.887	87.83		99.5933	13.3542
	82.5267	92.0833	107.71	105.08	115.087	86.0767		98.0939	13.0607
	82.14	92.22	107.487	105.853	114.69	85.1533		97.9239	13.2678
3min	81.41	95.8333	106.263	105.907	115.623	83.9467		98.1639	13.5546
	80.7667	97.7367	104.88	105.16	114.687	82.6967		97.6544	13.4728
	80.8133	98.2333	104.853	104.607	115.12	81.21		97.4728	13.852
	80.8833	98.2433	103.763	103.487	115.857	80.1433		97.0628	14.0628
4min	80.02	97.1533	102.233	102.14	116.377	79.2733		96.1994	14.3387
	80.4233	96.1833	102.327	102.807	117.357	78.2767		96.2289	14.8252
	79.8433	94.7467	100.983	101.953	128.413	78.0633		97.3339	18.3551
	80.1033	94.9033	101.24	101.84	139.17	77.09		99.0578	22.2738
5min	80.0167	93.31	100.803	100.967	131.363	76.8433		97.2172	19.5913
	79.45	93.22	99.4867	100.597	132.83	76.06		96.9406	20.3158
	79.4033	93.9033	98.5333	100.543	136.477	75.08		97.3233	21.7826
	79.1433	94.0533	98.04	100.673	134.41	75.03		96.8917	21.0914
6min	79.5167	93.6933	97.8067	100.287	133.387	74.6333		96.5539	20.7418
	79.97	95.7967	97.5233	100.037	129.997	73.54		96.1439	19.676
	79.5933	96.7333	96.55	99.5567	126.957	73.42		95.4683	18.7037
	80.25	96.1433	96.35	99.4967	124.937	73.4767		95.1089	17.8902
7min	80.39	98.24	95.4867	99.7067	124.433	73.23		95.2478	17.8114
	80.3233	98.6533	94.9133	98.8767	122.64	72.3867		94.6322	17.4259
	79.9767	97.4767	94.7333	98.1167	120.567	71.67		93.7567	16.9132
	80.15	95.53	94.4567	98.1467	121.697	71.3433		93.5539	17.2673
8min	79.2367	95.5667	93.7	98.2533	120.43	71.3367		93.0872	17.0045
	79.7533	95.41	93.8167	97.6367	119.243	71.2		92.8433	16.5363
	79.5767	93.5067	93.0167	97.57	119.9	70.0033		92.2622	17.0324
	79.8933	94.06	92.8533	97.1533	119.227	69.18		92.0611	16.9713
9min	80.17	93.3933	91.7767	97.4833	119.147	70.1233		92.0156	16.6585
	79.7267	93.9233	92.4133	96.6	117.033	69.1867		91.4806	16.2552
	80.1367	93.5067	92.5633	96.4267	116.98	69.6967		91.5517	16.0197
	79.1467	92.2733	91.9267	96.2533	116.07	69.7133		90.8972	15.8249
10min	79.9133	91.8333	91.0533	95.34	113.763	70.0133		90.3194	14.8208
	79.8367	92.01	91.29	95.74	115.12	70.2633		90.71	15.2281
	79.0233	91.7733	90.6267	95.0733	114.56	69.4867		90.0906	15.3213
	78.9567	91.71	91.0867	94.52	113.323	70.09		89.9478	14.7435
11min	79.7367	90.97	90.8733	94.3367	111.87	69.9333		89.62	14.1841
	78.8767	91.66	90.0767	94.61	113.003	69.7067		89.6556	14.7513
	78.98	91.5533	90.1633	94.07	111.857	69.9667		89.4317	14.2657
	79.0767	92.0167	89.3633	94.2833	111.977	69.1967		89.3189	14.5266
12min	78.4767	92.12	89.3033	94.2533	111.343	69.35		89.1411	14.3763
	78.35	90.71	88.9533	94.0467	112.087	69.3867		88.9222	14.5565
	82.9467	89.73	89.4633	93.9033	110.31	69.4167		89.295	13.4055
	84.0767	89.06	88.2633	93.74	109.367	68.7833		88.8817	13.1961
13min	83.04	88.7833	88.0067	91.9733	109.357	69.9633		88.5206	12.8125
	83.0167	88.76	87.9133	92.8233	109.82	68.9967		88.555	13.2972
	83.4633	88.19	86.7767	92.31	109.063	68.2433		88.0078	13.2263
	82.9267	87.5533	86.5733	91.4567	111.1	68.71		88.0533	13.7522
14min	82.6867	87.4833	86.8067	91.2667	109.247	67.2267		87.4528	13.5775
	83.2167	87.1367	86.58	91.5067	108.923	67.0833		87.4078	13.4991
	83.6767	86.4633	85.8667	91.3733	108.507	67.7167		87.2672	13.1583
	83.76	86.38	86.3133	91.06	108.14	66.5033		87.0261	13.3779
15min	84.55	86.26	85.6333	90.9867	107.58	67.1433		87.0256	12.9779
	83.9033	86.43	85.5867	91.0467	107.133	66.4333		86.7556	13.0864
	84.0233	86.3433	85.3567	90.5433	106.643	67.13		86.6733	12.6853
	83.49	85.3733	84.79	91.7933	106.93	67.62		86.6661	12.7667
16min	83.9733	85.1833	84.9167	90.6333	106.793	67.5867		86.5144	12.6273
	83.76	85.3467	84.92	90.08	106.347	66.28		86.1222	12.8533
	85.5467	84.5133	85.2567	89.4467	105.99	66.4333		86.1978	12.6259
	85.9733	84	84.8	89.0233	106.153	66.9033		86.1422	12.5324
17min	86.3167	83.9533	84.1833	89.1633	105.967	67.05		86.1056	12.4523
	84.2433	83.9	84.3667	89.05	105.59	67.6967		85.8078	12.1493
	83.88	84.0767	84.1133	89.3933	105.473	67.88		85.8028	12.0878
	83.4033	83.6633	83.3933	89.1	106.8	67.2567		85.6028	12.7406
18min	83.5833	83.5033	83.6867	89.7367	106.91	67.37		85.7983	12.7707
	82.89	83.62	83.92	89.42	105.407	67.5567		85.4689	12.2184
	83.2167	82.5	84.1467	89.1733	104.053	67.56		85.1083	11.7872
	81.74	82.56	84.26	89.08	104.25	67.36		84.875	11.9617
19min	82.45	83.0833	85.0333	89.01	103.653	67.0667		85.0494	11.7966
	82.44	83.0333	85.5667	89.3733	102.747	66.86		85.0033	11.6092
	82.5	83.2567	83.4567	89.07	103.26	66.8867		84.7383	11.7418
	81.78	83.0667	83.15	88.4767	103.507	66.6667		84.4411	11.8857
20min	82.4833	82.83	83.5533	89.0033	102.98	66.66		84.585	11.7283
	82.3067	82.8567	85.2767	88.7633	102.93	66.45		84.7639	11.7587
	81.52	83.4467	83.9433	88.1633	103.323	66.7433		84.5233	11.7757
	81.2567	83.3433	82.39	87.6333	102.323	67.18		84.0211	11.3349
21min	81.23	83.3633	81.64	87.2067	102.84	67.97		84.0417	11.2768
	81.4633	83.06	81.52	87.2833	103.097	66.5567		83.83	11.7731
	80.83	82.67	81.0933	86.2367	102.217	66.23		83.2128	11.5687
	80.7633	82.2867	80.9667	86.5467	101.86	67.67		83.3489	11.0653
22min	80.8033	82.7067	80.9333	86.2867	101.503	68.42		83.4422	10.7122
	80.89	82.16	81.4333	86.29	101.667	68.0867		83.4211	10.8464
	80.82	81.7533	81.4167	86.2233	101.907	67.2667		83.2311	11.1703
	81.4167	82.1067	80.56	86.3267	100.75	67.04		83.0333	10.8637
23min	82.0233	81.7233	80.1467	85.7067	100.773	67.15		82.9206	10.8178
	81.55	82.2233	79.2767	86.27	100.493	66.4867		82.7167	11.0044
	82.2433	81.1767	78.6733	84.3	99.6867	66.2467		82.0544	10.7523
	82.2967	81.7567	79.26	84.75	99.7267	66.51		82.3833	10.6631
24min	83.39	81.5567	79.6767	84.1133	99.75	66.03		82.4194	10.78
	82.2767	81.5367	79.9167	83.7633	99.1933	65.9567		82.1072	10.5893
	81.8767	81.1667	79.42	83.7033	98.42	65.74		81.7211	10.4289
	81.9133	81.29	79.6967	83.36	98.01	65.9833		81.7089	10.1982
25min	82.9867	81.88	79.52	83.0833	98.29	66.17		81.9883	10.2398
	82.3667	81.7867	79.09	83.72	97.1933	65.4733		81.605	10.1453
	82.9133	81.7667	78.6733	82.7667	96.96	65.6167		81.4494	10.0294
	84.0767	81.0667	78.0933	83.3	97.9267	65.7033		81.6944	10.4001
26min	84.39	81.0233	77.5633	83.6167	96.72	65.79		81.5172	10.0698
	84.74	80.9233	78.0767	83.68	96.3533	65.62		81.5656	10.0007
	85.09	80.7733	77.7367	82.5367	96.2433	66.19		81.4283	9.80188
	88.6533	81.02	76.5867	82.3433	96.1867	65.7433		81.7556	10.3907
27min	94.2433	80.34	76	82.3067	96.0267	66.9167		82.6389	11.0504
	98.18	79.8967	75.1933	81.5467	94.7	67.3233		82.8067	11.7093
	100.207	80.2167	76.2533	82.51	94.67	66.53		83.3978	12.2969
	100.837	79.8267	76.4533	82.4033	95.0533	65.7533		83.3878	12.7535
28min	101.283	80.3333	76.0767	82.4833	94.5467	65.91		83.4389	12.758
	100.78	80.7	75.1967	81.6467	94.3433	66.0633		83.1217	12.6458
	99.9133	79.69	74.1633	81.5367	93.9433	66.24		82.5811	12.4647
	98.3367	79.64	74.3333	82.31	94.7833	66.22		82.6039	12.1784
29min	98.2633	79.14	74.8633	81.53	95.3067	66.1433		82.5411	12.2521
	100.917	78.7467	75.1067	81.67	94.1433	66.41		82.8322	12.6681
	99.9933	78.81	75.8767	81.4233	94.7467	66.4633		82.8856	12.4171
	98.7667	79.08	76.66	81.1467	95.9267	66.3833		82.9939	12.254
30min	96.8167	79.0567	78.72	80.85	95.7267	66.1367		82.8844	11.6246
	95.8167	79.02	79.3833	81.0867	99.53	65.9167		83.4589	12.3342
	93.92	78.2667	79.28	80.8667	101.443	73.7267		84.5839	10.6877
	93.42	78.2233	78.7233	81.4567	96.5733	72.7733		83.5283	9.37241
31min	94.3533	78.3033	78.3633	81.35	97.3467	70.2867		83.3339	10.4112
	92.9567	78.59	78.0767	81.0333	96.6033	69.5		82.7933	10.1364
	92.8333	79.2133	77.1667	83.2567	96.3833	69.0567		82.985	10.1848
	93.02	77.89	77.0633	81.64	95.3233	68.45		82.2311	10.2335
32min	92.3867	78.7767	76.2067	82.7167	95.5733	68.6267		82.3811	10.1445
	92.7467	78.77	74.7967	80.7867	95.5467	68.4667		81.8522	10.4481
	92.71	79.7933	75.64	81.9067	96.3367	68.53		82.4861	10.446
	92.7867	78.73	76.1633	82.1667	101.36	68.46		83.2778	11.912
33min	91.62	79.9067	76.09	82.5933	102.707	68.52		83.5728	12.0652
	92.2767	79.69	76.5067	82.0333	99.7333	68.94		83.1967	11.1137
	91.4367	79.7833	76.63	82.1033	100.07	69.2833		83.2178	10.9741
	91.7333	79.4033	76.1667	81.73	101.157	68.5633		83.1256	11.6233
34min	90.9167	80.61	76.7233	81.6167	101.987	69.41		83.5439	11.4289
	90.1467	79.8167	75.5	82.3067	102.42	68.8133		83.1672	11.7997
	92.1667	79.9	76.1267	82.35	103.397	68.8133		83.7922	12.2868
	90.9433	80.56	76.9667	82.5633	103.307	69.54		83.98	11.7763
35min	92.0867	80.76	77.67	83.0567	103.417	68.9033		84.3156	12.0097
	93.44	80.2467	76.94	84.07	104.127	67.7933		84.4361	12.8035
	92.3333	80.97	77.2	85.1833	105.12	68.5733		84.8967	12.6923
	92.4167	80.5367	77.5867	85.8967	105.32	69.1733		85.155	12.601
36min	93.3033	79.8933	75.12	87.1367	105.3	68.0167		84.795	13.3976
	94.89	80.72	78.1633	87.7567	106.97	68.3367		86.1394	13.587
	94.1467	80.7733	79.1167	88.6467	106.887	69.9533		86.5872	12.9596
	94.8067	80.7167	78.64	88.02	107.913	70.1967		86.7156	13.3461
37min	93.68	81.1733	79.87	89.31	108.51	69.3533		86.9828	13.4821
	95.23	80.9	79.1133	89.95	108.083	70.7133		87.3317	13.3037
	95.57	81.3033	79.6267	89.8933	109.683	70.23		87.7178	13.8659
	94.69	79.3167	77.59	91.06	109.827	68.9433		86.9044	14.6304
38min	96.8633	81.13	80.2967	91.59	109.747	69.48		88.1844	14.2386
	95.7167	79.94	80.9433	90.71	111.83	70.9633		88.3506	14.4155
	101.203	81.5	81.48	91.54	114.86	71.3633		90.3244	15.7318
	115.627	83.8533	80.4567	92.0967	122.063	71.71		94.3011	20.2067
39min	112.193	80.7467	81.5033	90.3567	121.01	71.02		92.805	19.6221
	118.557	82.1467	101.253	92.92	127.793	71.5933		99.0439	21.3949
	110.4	81.8633	108.057	90.8533	126.167	71.0267		98.0611	20.4317
	121.797	81.3733	105.313	90.7267	124.547	77.4567		100.202	20.2325
40min	107.987	81.3633	103.647	91.6733	123.303	98.22		101.032	14.3775
baseline	104.91	110.857	115.613	116.03	112.97	114.293		112.446	4.14443		0	0	0	0	0	0		0	0
1min	83.2133	90.3933	106.43	104.25	120.15	94.4067		99.8072	13.1952		-21.6967	-20.4633	-9.18333	-11.78	7.18	-19.8867		-12.6383	10.966
5min	80.0167	93.31	100.803	100.967	131.363	76.8433		97.2172	19.5913		-24.8933	-17.5467	-14.81	-15.0633	18.3933	-37.45		-15.2283	18.5645
10min	79.9133	91.8333	91.0533	95.34	113.763	70.0133		90.3194	14.8208		-24.9967	-19.0233	-24.56	-20.69	0.793333	-44.28		-22.1261	14.4357
15min	84.55	86.26	85.6333	90.9867	107.58	67.1433		87.0256	12.9779		-20.36	-24.5967	-29.98	-25.0433	-5.39	-47.15		-25.42	13.5692
20min	82.4833	82.83	83.5533	89.0033	102.98	66.66		84.585	11.7283		-22.4267	-28.0267	-32.06	-27.0267	-9.99	-47.6333		-27.8606	12.3143
25min	82.9867	81.88	79.52	83.0833	98.29	66.17		81.9883	10.2398		-21.9233	-28.9767	-36.0933	-32.9467	-14.68	-48.1233		-30.4572	11.6103
30min	96.8167	79.0567	78.72	80.85	95.7267	66.1367		82.8844	11.6246		-8.09333	-31.8	-36.8933	-35.18	-17.2433	-48.1567		-29.5611	14.4826
35mn	92.0867	80.76	77.67	83.0567	103.417	68.9033		84.3156	12.0097		-12.8233	-30.0967	-37.9433	-32.9733	-9.55333	-45.39		-28.13	14.1486
40min	107.987	81.3633	103.647	91.6733	123.303	98.22		101.032	14.3775		3.07667	-29.4933	-11.9667	-24.3567	10.3333	-16.0733		-11.4133	15.4875
104.91	83.2133	80.0167	79.9133	84.55	82.4833	82.9867	96.8167	92.0867	107.987
110.857	90.3933	93.31	91.8333	86.26	82.83	81.88	79.0567	80.76	81.3633
115.613	106.43	100.803	91.0533	85.6333	83.5533	79.52	78.72	77.67	103.647
116.03	104.25	100.967	95.34	90.9867	89.0033	83.0833	80.85	83.0567	91.6733
112.97	120.15	131.363	113.763	107.58	102.98	98.29	95.7267	103.417	123.303
114.293	94.4067	76.8433	70.0133	67.1433	66.66	66.17	66.1367	68.9033	98.22

## Sheet: eto
mmHg	1	2	3	4	5	6
baseline	110.253	102.25	106.24	102.877	107.087	103.047		105.292	3.12613
	104.597	110.127	103.683	102.93	96.2633	100.65		103.042	4.57614
	101.117	99.4667	113.567	88.6433	91.92	110.703		100.903	9.89462
	101.163	103.833	104.48	92.2333	94.0133	101.753		99.5794	5.18252
1min	100.1	104.323	119.297	93.4133	93.7933	117.063		104.665	11.2566
	96.19	103.627	117.86	95.17	94.6733	115.96		103.913	10.5942
	94.0267	104.617	116.71	96.5	99.44	114.383		104.279	9.44225
	95.3667	106.377	126.28	97.9533	97.7733	124.18		107.988	13.8831
2min	97.06	107.06	116.273	99.5733	94.99	112.263		104.537	8.66593
	98.4267	108.537	0	98.5567	95.8167	108.49		84.9711	41.9805
	101.233	106.917	112.36	98.7633	92.0067	108.697		103.329	7.43874
	98.54	108.397	116.253	98.3767	88.1267	113.03		103.787	10.6221
3min	99.68	109.087	121.593	98.1533	84.3	118.49		105.217	13.9815
	97.1233	112.357	124.857	97.91	82.1867	120.053		105.748	16.1519
	94.87	112.04	128.077	98.4633	79.7533	123.343		106.091	18.4074
	92.44	110.71	119.517	98.7333	77.1467	114.313		102.143	15.8363
4min	90.7767	107.993	115.983	97.96	77.4633	111.777		100.326	14.5227
	88.51	107.457	114.703	99.3767	78.4933	111.35		99.9817	14.1107
	89.3533	106.61	109.69	100.28	81.7133	109.463		99.5183	11.6067
	88.8967	104.6	104.253	99.43	84.96	98.3533		96.7489	8.10376
5min	87.8	107.687	102.8	99.6167	83.7167	98.2133		96.6389	9.12654
	87.82	108.1	103.883	98.7967	81.26	98.2733		96.3556	10.0496
	87.19	106.903	103.133	98.4833	81.3	97.9333		95.8239	9.72823
	86.5433	104.72	101.627	96.77	80.9067	97.56		94.6878	9.13926
6min	85.3533	104.14	100.72	97.0767	80.61	97.0433		94.1572	9.17185
	83.7133	102.65	98.6933	95.9467	78.8467	89.8333		91.6139	9.15727
	84.77	101.043	97.93	95.98	78.8433	93.6767		92.0406	8.49658
	84.06	100.683	95.1967	95.1133	80.2533	93.21		91.4194	7.69131
7min	84.2167	100.633	97.3233	94.95	79.99	94.8833		91.9994	8.05865
	83.2867	99.47	96.7033	94.6933	80.4533	93.7033		91.385	7.68187
	82.28	98.7733	95.48	94.5	79.13	92.3633		90.4211	7.86802
	81.7167	97.74	94.1333	93.8133	78.32	92.1333		89.6428	7.75055
8min	82.2867	98.24	93.6633	94.1633	78.8067	91.58		89.79	7.55869
	82.1033	97.9133	92.6167	93.21	78.62	89.1067		88.9283	7.28754
	81.6167	98.3367	92.09	92.3733	78.49	88.4233		88.555	7.3786
	81.68	98.0667	91.4033	93.17	78.4633	89.01		88.6322	7.33705
9min	81.2833	97.31	90.5067	92.7	77.6133	87.31		87.7872	7.32462
	80.07	96.5633	90.3267	92.6267	77.3733	87.6733		87.4389	7.40512
	80.8667	95.95	89.1367	92.1733	76.85	87.3667		87.0572	7.10192
	80.7433	95.1233	88.85	92.1767	77.0833	86.8433		86.8033	6.83356
10min	80.6833	93.9967	88.81	92.22	75.5733	86.67		86.3256	7.03316
	81.1933	93.2033	88.57	91.6333	73.7833	87.9		86.0472	7.29623
	81.7967	93.2433	88.2367	92.2333	73.5367	85.5367		85.7639	7.33765
	82.6133	92.6467	87.92	91.18	72.2033	85.2133		85.2961	7.40487
11min	82.8733	92.3233	87.6533	91.8	73.96	85.6133		85.7039	6.79292
	82.5733	90.9133	87.3967	91.24	74.8233	85.45		85.3994	6.13755
	84.1867	90.87	87.24	91.41	75.7733	85.0467		85.7544	5.70863
	84.6267	90.5367	87.1667	91.0833	75.8967	84.75		85.6767	5.52596
12min	83.11	90.6633	87.1633	91.5067	75.3367	83.71		85.2483	5.95544
	83.94	89.8567	86.6567	90.9533	76.3433	84.5567		85.3844	5.23727
	84.37	90.1767	86.8333	90.3033	74.7933	86.8333		85.5517	5.73398
	82.7767	90.15	86.2933	90.35	72.6333	83.1833		84.2311	6.54902
13min	83.0067	89.0333	87.0667	89.7967	73.45	84.7933		84.5244	5.99347
	82.51	88.81	86.4133	89.2133	72.9167	84.4133		84.0461	6.02258
	82.5133	88.1967	86.2833	89.3967	71.51	83.6033		83.5839	6.4696
	82.81	88.4	86.6733	88.62	72.2333	84.34		83.8461	6.12691
14min	81.7	88.0333	86.8933	88.77	71.3867	84.3567		83.5233	6.4891
	81.2667	87.6267	87.42	88.12	72.0267	84.13		83.4317	6.17631
	81.0567	87.4533	86.54	88.0233	73.8267	84.6667		83.5944	5.40707
	80.6867	87.3167	85.9667	87.77	72.93	84.29		83.16	5.62947
15min	81.2933	87.18	85.44	86.8167	71.3333	82.1067		82.3617	5.92233
	81.0967	87.2167	86.88	87.3667	72.4333	81.52		82.7522	5.8138
	82.2067	86.8767	86.9067	87.0667	73.58	83.0067		83.2739	5.21045
	80.96	86.2733	87.3767	87.54	73.76	84.3033		83.3689	5.30854
16min	80.2867	86.0633	86.79	87.3033	73.01	84.7167		83.0283	5.52035
	80.4733	85.76	86.2767	86.3067	71.9967	84.2033		82.5028	5.5984
	80.1333	85.35	85.72	86.1433	72.8233	83.6467		82.3028	5.13975
	80.2633	85.8533	85.96	86.0233	72.7767	83.5533		82.405	5.2198
17min	80.34	85.01	85.8233	85.9767	70.87	83.4167		81.9061	5.7979
	81.34	85.3733	85.4867	86.67	71.9867	83.08		82.3228	5.41459
	80.59	85.16	85.8633	86.7267	73.59	83.4567		82.5644	4.90263
	80.5767	84.7067	85.4267	87.2367	73.88	83.02		82.4744	4.77788
18min	81.23	85.4767	85.9433	87.3267	73.2667	83.5367		82.7967	5.12694
	80.5333	84.88	86.09	86.7533	71.7167	83.6833		82.2761	5.61945
	80.65	85.06	85.5867	88.2067	71.44	83.18		82.3539	5.91147
	80.5033	84.9533	85.7833	87.2067	73.0833	83.3767		82.4844	5.14547
19min	80.55	85.0167	86.2533	87.4533	71.9233	83.8467		82.5072	5.69979
	80.9533	85.1333	86.0633	87.17	72.8967	83.6567		82.6456	5.23961
	80.9333	84.8733	86.36	88.4333	73.9667	83.9533		83.0867	5.11969
	80.9967	85.2533	86.3767	87.4433	76.1733	83.97		83.3689	4.17046
20min	79.3467	84.6533	86.38	86.9967	75.0733	83.9733		82.7372	4.62262
	79.79	84.82	85.74	86.6833	74.6167	83.3333		82.4972	4.55117
	80.6233	84.3833	86.1067	86.1167	75.2333	83.7		82.6939	4.17555
	79.83	83.81	85.3933	86.0867	74.84	82.9867		82.1578	4.20215
21min	80.5833	83.9467	84.7867	85.8633	74.4967	82.38		82.0094	4.12144
	80.05	83.3333	85.1633	85.7267	73.8967	82.7567		81.8211	4.3708
	80.2667	83.7033	85.63	85.5333	73.49	83.2233		81.9744	4.59304
	80.1333	83.5133	85.6	85.0933	72.9833	83.1933		81.7528	4.70449
22min	80.2833	82.5367	85.5267	85.1067	72.6667	83.12		81.54	4.74172
	80.9467	83.21	85.7033	85.0967	71.75	83.2967		81.6672	5.13726
	80.5933	82.81	85.7	85.57	71.69	83.2933		81.6094	5.21773
	81.0467	82.5433	86.69	84.4033	71.85	84.2833		81.8028	5.2341
23min	80.35	83.97	85.5467	84.4433	72.0033	83.14		81.5756	5.00608
	80.1533	83.27	85.25	84.1267	71.56	82.8433		81.2006	5.01953
	80.5533	82.11	86.29	84.4467	71.7967	83.8833		81.5133	5.15226
	80.2267	82.5833	86.18	84.6633	71.8233	83.7733		81.5417	5.1672
24min	80.4133	82.2067	86.23	84.3767	71.0833	83.8233		81.3556	5.4057
	79.9467	81.9633	85.5733	84.91	71.2733	83.1667		81.1389	5.24267
	80.2367	81.51	87.3433	85.2533	71.2867	84.9367		81.7611	5.75399
	81.4433	81.32	85.94	84.42	71.1967	83.5333		81.3089	5.26022
25min	80.56	81.1367	85.5267	84.1733	72.0267	83.12		81.0906	4.81121
	80.28	81.3767	86.2267	84.22	73.85	83.82		81.6289	4.36001
	80.4033	81.8767	85.3133	83.5367	73.8533	82.9067		81.315	4.00697
	80.5033	81.3867	85.4133	83.6533	73.76	83.0067		81.2872	4.07095
26min	80.5933	81.69	85.48	83.65	72.7167	83.0733		81.2006	4.48119
	80.26	81.98	85.5167	82.9233	72.95	83.11		81.1233	4.35364
	79.7433	82.42	85.41	82.99	73.0167	83.0033		81.0972	4.35187
	80.41	82.29	84.32	82.7	72.9967	81.9133		80.7717	4.01246
27min	80.52	81.2133	84.68	82.49	73.4767	82.2733		80.7756	3.84599
	80.34	80.6033	84.33	82.35	73.9167	82.22		80.6267	3.58692
	80.8833	80.8667	85.0133	82.0533	74	82.9033		80.9533	3.73784
	80.06	81.15	84.5667	81.8567	73.6667	82.4567		80.6261	3.72618
28min	80.8533	80.9333	84.53	81.49	73.9667	82.42		80.6989	3.56839
	81.2733	80.33	83.7167	81.3867	73.7433	81.6067		80.3428	3.4202
	80.5667	79.9	84.6033	80.9367	73.76	82.4933		80.3767	3.65246
	81.3267	80.35	84.4433	81.03	74.51	82.3333		80.6656	3.33507
29min	80.52	80.41	84.7	81.54	74.4367	82.59		80.6994	3.45322
	80.9567	80.2267	86.06	81.2133	74.8533	83.95		81.21	3.80706
	80.4833	79.5533	84.7667	81.0733	74.64	82.6567		80.5289	3.41805
	80.6	79.6033	84.87	81.4	74.0667	82.76		80.55	3.6661
30min	80.51	78.9767	83.78	80.86	74.4433	81.67		80.04	3.162
	80.6567	78.71	84.4967	81.0733	74.7733	82.3867		80.3494	3.33913
	81.55	78.61	84.59	81.1933	76.3167	82.48		80.79	2.92573
	81.9667	78.5167	84.2	81.1	75.6867	82.09		80.5933	3.02585
31min	81.8933	78.5033	83.79	81.3367	75.3367	81.68		80.4233	3.0156
	82.3533	79.6433	83.1233	82.0233	74.7467	81.0133		80.4839	3.05725
	82.8867	80.2233	83.54	82.5467	74.9767	81.43		80.9339	3.1447
	82.6667	80.4	83.1133	82.72	75.0467	81.0033		80.825	3.02724
32min	83.8467	80.6067	83.69	83.4133	74.8033	81.58		81.3233	3.4475
	83.9233	80.66	83.61	83.7067	75.7267	81.5		81.5211	3.13778
	83.5733	82.03	83.8133	85.3333	76.48	81.7033		82.1556	3.07535
	83.83	81.2167	84.28	86.8333	76.3567	82.17		82.4478	3.55514
33min	83.8733	83	84.7667	86.6033	77.2933	82.6567		83.0322	3.14787
	85.0833	90.4367	84.9	87.6967	77.4067	82.79		84.7189	4.44781
	84.1333	97.2733	85.18	88.33	77.5633	83.07		85.925	6.57879
	84.16	103.703	84.5467	89.2167	76.9367	82.4367		86.8333	9.16436
34min	84.5633	101.607	86.01	93.7933	77.18	83.9		87.8422	8.58147
	84.69	104.803	85.5267	101.787	77.92	83.4167		89.6906	10.9084
	85.2233	105.36	85.41	101.793	79.43	83.3		90.0861	10.7282
	85.1767	103.097	86.11	102.607	80.8833	84		90.3122	9.87295
35min	85.37	99.3	86.65	104.987	82.1133	84.54		90.4933	9.31988
	85.9	98.4467	86.1467	101.167	83.08	84.0367		89.7961	7.88539
	85.6633	102.55	86.68	104.963	84.33	84.57		91.4594	9.59257
	85.18	100.467	87.2433	102.133	83.5033	85.1333		90.61	8.38163
36min	85.3833	99.84	87.9333	101.943	83.5467	85.8233		90.745	8.01016
	85.0867	99.85	88.03	102.427	84.5733	85.92		90.9811	7.99732
	85.7267	99.16	88.7767	103.853	85.1733	86.6667		91.5594	7.94223
	85.1467	99.0467	89.2167	99.5	85.4033	87.1067		90.9033	6.64628
37min	85.4833	104.57	89.3067	104.45	85.75	87.1967		92.7928	9.17706
	86.0733	101.22	89.7833	108.927	86.35	87.6733		93.3378	9.50225
	84.7867	101.557	90.3133	106.313	87.3267	88.2033		93.0833	8.72114
	84.6233	100.91	91.8867	104.197	87.9867	89.7767		93.23	7.67525
38min	84.7567	99.91	91.49	101.27	89.0033	89.38		92.635	6.55213
	85.5733	99.55	90.4633	108.653	106.957	88.3533		96.5917	9.88432
	85.0933	98.3133	89.9	105.85	107.207	87.79		95.6922	9.49699
	86.33	97.0667	93.0933	102.677	105.75	90.9833		95.9833	7.31985
39min	85.4733	99.1433	92.1733	102.273	109.413	90.0633		96.4233	8.81789
	84.24	98.2	93.2	100.18	108.273	91.09		95.8639	8.2835
	93.31	97.1467	94.6967	99.0067	109.677	92.5867		97.7372	6.32272
	97.82	96.2933	94.5067	99.4467	111.083	92.3967		98.5911	6.59872
40min	100.827	94.9133	95.26	98.79	110.34	93.15		98.88	6.27377
baseline	110.253	102.25	106.24	102.877	107.087	103.047		105.292	3.12613		0	0	0	0	0	0		0	0
1min	100.1	104.323	119.297	93.4133	93.7933	117.063		104.665	11.2566		-10.1533	2.07333	13.0567	-9.46333	-13.2933	14.0167		-0.627222	12.151
5min	87.8	107.687	102.8	99.6167	83.7167	98.2133		96.6389	9.12654		-22.4533	5.43667	-3.44	-3.26	-23.37	-4.83333		-8.65333	11.6311
10min	80.6833	93.9967	88.81	92.22	75.5733	86.67		86.3256	7.03316		-29.57	-8.25333	-17.43	-10.6567	-31.5133	-16.3767		-18.9667	9.6203
15min	81.2933	87.18	85.44	86.8167	71.3333	82.1067		82.3617	5.92233		-28.96	-15.07	-20.8	-16.06	-35.7533	-20.94		-22.9306	7.97837
20min	79.3467	84.6533	86.38	86.9967	75.0733	83.9733		82.7372	4.62262		-30.9067	-17.5967	-19.86	-15.88	-32.0133	-19.0733		-22.555	7.03898
25min	80.56	81.1367	85.5267	84.1733	72.0267	83.12		81.0906	4.81121		-29.6933	-21.1133	-20.7133	-18.7033	-35.06	-19.9267		-24.2017	6.6072
30min	80.51	78.9767	83.78	80.86	74.4433	81.67		80.04	3.162		-29.7433	-23.2733	-22.46	-22.0167	-32.6433	-21.3767		-25.2522	4.73286
35mn	85.37	99.3	86.65	104.987	82.1133	84.54		90.4933	9.31988		-24.8833	-2.95	-19.59	2.11	-24.9733	-18.5067		-14.7989	11.5605
40min	100.827	94.9133	95.26	98.79	110.34	93.15		98.88	6.27377		-9.42667	-7.33667	-10.98	-4.08667	3.25333	-9.89667		-6.41222	5.32501
	110.253	100.1	87.8	80.6833	81.2933	79.3467	80.56	80.51	85.37	100.827
	102.25	104.323	107.687	93.9967	87.18	84.6533	81.1367	78.9767	99.3	94.9133
	106.24	119.297	102.8	88.81	85.44	86.38	85.5267	83.78	86.65	95.26
	102.877	93.4133	99.6167	92.22	86.8167	86.9967	84.1733	80.86	104.987	98.79
	107.087	93.7933	83.7167	75.5733	71.3333	75.0733	72.0267	74.4433	82.1133	110.34
	103.047	117.063	98.2133	86.67	82.1067	83.9733	83.12	81.67	84.54	93.15

## Sheet: E1111
mmHg	1	2	3	4	5	6	7	8
baseline	115.697	100.667	106.99	108.74	111.563	107.25	126.65	71.37		106.116	15.9867
	85.7233	91.23	110.303	89.92	87.2267	96.5167	136.56	80.09		97.1963	18.2598
	105.48	91.51	86.1567	112.303	97.4233	98.6667	130.92	96.2767		102.342	14.0385
	110.913	90.6767	97.3067	121.943	104.44	94.7733	134.43	102.387		107.109	14.7777
1min	116.79	92.6467	79.2533	112.5	109.047	95.36	135.117	102.64		105.419	17.0346
	115.24	91.4933	77.3767	107.54	111.093	92.3033	134.86	99.1367		103.63	17.591
	112.543	89.5833	78.83	113.623	113.607	96.6867	138.297	98.8133		105.248	18.2969
	109.427	87.5067	80.1767	115.607	114.96	96.17	137.753	93.6733		104.409	18.6309
2min	105.597	88.12	81.5467	112.667	117.087	96.4833	136.933	91.1067		103.693	18.1731
	107.623	89.01	85	116.643	122.23	97.46	142.29	90.6		106.357	19.7666
	102.97	89.5633	89.5867	115.943	120.013	97.2633	142.31	90.6633		106.039	18.7994
	103.237	89.48	85.9433	114.357	113.723	98.8	138.84	89.4533		104.229	17.6931
3min	98.0033	91.55	89.8067	112.073	111.983	97.2933	132.9	91.8767		103.186	14.8477
	95.1233	90.7467	89.0633	116.95	109.83	96.5833	133.89	89.1067		102.662	16.1915
	94.3967	91.0567	92.1267	123.457	113.593	97.5067	136.177	88.58		104.612	17.6619
	90.84	90.6633	94.53	124.257	111.827	97.7867	137.87	86.1467		104.24	18.5795
4min	87.8933	90.74	93.6233	125.427	112.573	97.18	138.42	88.5567		104.302	19.0659
	89.1733	90.0633	96.12	120.863	113.653	96.5133	139.57	89.72		104.46	18.4283
	90.7367	89.12	98.15	116.997	115.173	96.67	139.607	89.0733		104.441	18.0005
	91.8733	88.3867	97.4367	115.29	115.067	95.8933	137.67	88.3133		103.741	17.4387
5min	94.3567	87.88	97.0067	126.007	116.477	95.1833	136.793	84.3633		104.758	19.1828
	97.61	87.3	101.583	142.013	116.63	96.24	135.593	85.4867		107.807	21.4318
	99.2733	86.4267	97.9267	128.18	117.81	96.15	136.387	97.3067		107.433	17.7462
	98.5733	86.65	98.7533	120.593	117.327	96.8267	136.783	96.15		106.457	16.6925
6min	92.9667	86.9167	100.123	121.81	118.183	97.4433	135.997	97.3833		106.353	16.9589
	94.9267	87.53	102.96	120.16	119.927	98.2733	134.21	94.87		106.607	16.23
	96.1767	87.9733	102.75	119.103	123.94	99.6133	135.19	98.4167		107.895	16.2444
	95.18	88.5467	106.747	116.18	125.52	98.6867	135.733	97.12		107.964	16.4424
7min	97.5033	89.4433	108.4	114.99	123.777	98.5267	134.857	93.76		107.657	15.8804
	93.97	89.4633	105.45	121.507	122.53	98.7967	136.127	94.5333		107.797	16.8918
	95.1633	88.8367	104.027	119.74	124.153	98.07	136.863	94.0767		107.616	17.2002
	95.1633	87.9333	104.047	117.187	121.907	97.99	137.723	96.6467		107.325	16.775
8min	93.3067	87.53	105.95	114.323	123.243	97.6567	138.357	95.92		107.036	17.2315
	91.67	88.2333	103.06	107.063	122.157	100.86	138.173	95.1267		105.793	16.7811
	92.64	88.07	104.76	112.38	119.357	101.437	140.603	94.1633		106.676	17.2183
	92.59	88.7567	104.937	119.91	119.787	100.453	139.263	91.61		107.163	17.7092
9min	93.3033	88.8567	105.83	124.203	118.44	99.51	138.177	91.6333		107.494	17.7573
	92.1133	88.5833	106.07	121.71	117.733	100.403	137.337	92.67		107.077	17.1646
	91.8	87.9967	103.077	119.963	117.13	103.41	136.447	90.3567		106.272	17.0335
	92.6633	87.2067	103.637	120.693	115.607	104.997	137.917	88.8433		106.445	17.5551
10min	92.4967	87.7967	103.943	119.433	117.093	105.583	139.623	86.2067		106.522	18.2903
	92.9267	88.0667	104.013	120.353	117.97	105.383	140.65	89.5533		107.365	18.1358
	91.5633	88.03	103.813	119	116.787	104.873	135.303	89.4233		106.099	16.7167
	91.06	88.84	102.573	120.833	117.967	103.783	137.077	90.6933		106.603	17.2986
11min	89.8033	88.8167	103.41	120.207	119.533	104.083	134.74	89.39		106.248	17.1312
	89.9033	87.8633	104.753	119.02	120.093	104.237	135.927	89.18		106.372	17.4776
	90.17	87.6967	105.96	118.12	118.67	104.067	137.857	95.2233		107.22	16.9699
	89.17	87.2933	106.267	119.153	119.107	103.5	134.347	94.2167		106.632	16.5766
12min	89.85	87.0267	106.63	119.193	118.713	102.78	132.527	96.3933		106.639	15.8563
	88.74	86.86	107.04	117.607	120.027	102.827	132.447	93.17		106.09	16.3481
	88.0433	87.23	104.85	116.217	118.617	103.137	132.007	93.5167		105.452	15.9357
	87.9167	87.0567	102.957	116.01	119.447	101.83	134.23	90.0167		104.933	17.0579
13min	86.0833	87.2633	105.62	118.297	118.787	103.02	136.3	86.8533		105.278	18.3302
	86.2267	86.97	105.313	113.893	119.06	102.53	132.587	78.1067		103.086	18.5759
	87.2267	86.7633	105.983	118.4	118.963	101.603	132.58	82.3533		104.234	18.1436
	86.3033	86.38	103.617	121.32	118.817	100.683	130.937	81.5567		103.702	18.4502
14min	86.1333	86.5033	103.117	124.787	118.753	100.63	131.46	83.1367		104.315	18.8064
	86.4967	86.2433	103.267	130.763	117.833	100.003	133.073	79.7633		104.68	20.6148
	86.1733	86.15	104.333	128.69	119.443	102.28	131.767	79.2967		104.767	20.2277
	86.3767	85.2967	104.61	129.173	122.417	101.51	131.27	80.6667		105.165	20.4139
15min	86.14	85.56	105.647	124.347	121.67	102.13	131.767	82.7667		105.003	19.2918
	85.29	86.0433	104.213	111.55	121.04	99.12	131.56	74.9333		101.719	19.2966
	85.4233	85.3	104.663	114.43	120.727	99.7467	132.043	78.1267		102.557	19.0529
	84.7667	85.1333	104.987	113.653	119.673	99.9067	135.667	80.0667		102.982	19.4559
16min	85.3767	84.8333	103.907	115.813	118.11	98.4467	137.567	79.1567		102.901	20.064
	86.01	85.2433	103.74	113.77	119.52	99.23	134.917	77.5767		102.501	19.5326
	85.4533	84.9267	104.347	113.123	120.93	99.37	132.563	81.4167		102.766	18.566
	85.5633	85.0733	104.213	116.763	118.817	99.53	133.78	86.16		103.737	18.1468
17min	85.5633	85.44	103.793	121.27	119.203	98.9333	134.147	83.6367		103.998	19.1348
	86.06	84.93	105.627	125.967	119.583	98.47	133.563	85.0733		104.909	19.5291
	85.77	84.72	106.063	125.547	118.93	97.59	133.033	80.2		103.982	20.1634
	86.67	84.8733	105.763	121.893	118.043	98.8	130.953	75.1167		102.764	19.8646
18min	86.6133	84.3533	105.057	112.62	116.707	99.0967	130.79	77.25		101.561	18.2635
	88.32	84.0767	105.747	115.293	116.983	99.4633	130.763	77.7233		102.296	18.3071
	88.57	83.59	105.28	119.533	115.793	99.3233	135.47	78.7733		103.292	19.5713
	90.0833	83.8433	105.243	120.94	116.78	98.7033	135.23	79.5133		103.792	19.4731
19min	88.74	84.26	105.693	118.437	117.01	98.25	135.457	78.7933		103.33	19.4842
	87.9867	84.5933	105.82	111.893	116.73	98.8467	136.677	77.5233		102.509	19.4138
	87.3267	84.3067	106.727	114.94	118.43	99.27	133.987	78.1533		102.892	19.2019
	87.1967	84.29	108.36	113.837	116.427	98.87	132.783	79.9667		102.716	18.3624
20min	87.3433	84.59	110.15	110.803	116.237	99.4267	131.987	81.5867		102.765	17.6569
	87.7467	84.74	108.203	112.57	116.607	98.9567	131.23	81.38		102.679	17.5246
	87.7933	84.7567	109.277	111.053	117.043	99.0467	132.083	83.9133		103.121	17.2841
	88.2533	84.39	108.533	112.607	118.247	99.1633	130.633	83.97		103.225	17.1515
21min	88.59	84.18	109.85	110.587	115.623	98.8933	130.907	94.6933		104.165	15.4894
	87.6767	85.3667	110.543	106.41	113.7	98.9767	132.227	89.03		102.991	16.0103
	87.18	85.28	110.52	113.687	115.62	99.58	131.073	86.37		103.664	16.7636
	86.71	84.6767	112.12	115.84	117.72	98.61	129.787	85.3533		103.852	17.3544
22min	86.2433	84.81	112.363	119.593	118.157	99.14	131.357	85.04		104.588	18.2279
	86.49	84.7833	113.33	120.657	117.297	99.9333	132.87	87.3067		105.333	18.2508
	87.1867	84.5267	113.687	118.56	116.607	100.633	133.903	86.5967		105.212	18.2182
	85.7867	84.9567	115.16	120.447	115.79	100.85	134.62	90.1067		105.965	18.2759
23min	86.0467	85.0033	115.563	119.137	116.68	100.5	129.21	91.5233		105.458	16.8746
	85.33	85.8633	115.263	118.26	115.453	100.37	129.283	89.5467		104.921	16.8753
	85.61	85.57	114.863	118.257	113.23	100.717	125.103	86.41		103.72	16.2535
	85.4567	84.9567	114.097	115.247	111.85	100.947	119.8	85.0233		102.172	15.0661
24min	85.3067	85.72	116.083	121.62	111.563	100.347	121.813	85.6133		103.508	16.3186
	84.77	85.54	115.163	117.783	111.273	100.813	124.713	85.4633		103.19	16.2816
	85.7467	85.6533	116.287	120.163	113.5	101.177	126.75	85.8267		104.388	17.0162
	86.7267	85.5267	115.603	120.04	115.873	101.243	128.493	82.3133		104.477	17.9226
25min	87.82	85.13	115.95	119.413	117.297	100.807	127.863	81.88		104.52	17.8959
	89.1067	84.8167	114.617	116.967	117.657	101.2	129.923	82.65		104.617	17.687
	88.0433	85.0967	116.66	113.577	116.15	101.983	128.567	81.9633		104.005	17.3401
	88.4433	85.3133	117.243	112.813	117.287	101.113	126.523	81.5167		103.782	17.0778
26min	96.6667	85.2533	116.343	110.15	115.867	101.623	126.737	82.5533		104.399	15.6639
	110.507	85.4567	118.337	103.277	114.623	100.8	129.267	81.7833		105.506	16.1652
	106.333	85.48	116.68	103.363	114.337	100.547	127.717	82.23		104.586	15.409
	105.363	85.42	116.013	111.39	114.703	100.373	127.913	85.5633		105.843	14.9204
27min	105.85	85.13	117.907	113.19	112.707	100.777	127.95	87.7733		106.41	14.7065
	112.133	85.6267	116.377	110.513	112.707	100.093	125.78	81.9467		105.647	15.2569
	108.173	85.86	118.77	112.863	109.297	99.82	126.623	79.37		105.097	16.0247
	113.557	86.31	117.773	115.43	112.227	99.3667	127.13	83.6967		106.936	15.5472
28min	114.457	86.4933	117.397	116.857	113.453	99.4367	130.49	84.91		107.937	16.0932
	109.407	86.5267	117.697	117.13	115.497	98.8	127.677	85.32		107.257	15.4847
	109.12	86.41	116.183	116.42	114.37	99.1433	128.853	85.4467		106.993	15.3979
	110.183	86.1967	115.37	116.64	112.653	98.6267	133.817	86.6467		107.517	16.2095
29min	112.73	86.7433	115.42	115.737	113.393	98.9967	129.22	86.2267		107.308	15.2119
	111.18	87.0067	116.7	115.207	113.107	99.31	131.757	86.3033		107.571	15.6466
	112.063	86.5067	117.05	114.333	110.347	98.7133	131.303	86.5		107.102	15.5429
	110.097	86.95	114.23	113.86	112.023	97.4433	128.083	86.73		106.177	14.5281
30min	110.103	87.1233	116.333	113.537	111.683	98.0433	125.627	87.2567		106.213	13.9822
	110.897	86.0933	115.52	113.107	111.547	98.1067	124.76	86.5		105.816	14.0732
	109.88	94.8	111.667	117.34	113.64	97.7433	126.813	88.0267		107.489	12.9076
	107.747	95.02	110.653	110.577	112.227	97.3567	124.233	83.3667		105.147	12.6412
31min	105.897	98.5933	114.953	112.797	113.64	97.29	129.63	87.4867		107.536	13.0806
	107.603	100.34	112.437	119.2	109.247	97.23	128.39	91.0133		108.182	12.1039
	104.837	98.4967	112.3	120.89	109.397	96.9567	111.873	96.7333		106.435	8.71145
	104.19	103.613	117.493	110.087	107.08	95.5333	113.217	96.28		105.937	7.69985
32min	100.677	105.173	115.537	103.193	110.01	95.7233	113.427	86.0133		103.719	9.72876
	96.56	104.663	121.033	99.4233	108.693	95.42	118.51	84.6367		103.617	12.2289
	94.4633	104.68	116.067	99.2267	109.21	95	118.947	84.26		102.732	11.7604
	90.9133	107.51	113.25	98.9467	110.983	93.9433	120.533	85.1833		102.658	12.2916
33min	89.46	105.453	112.55	97.9467	112.793	91.8233	121.47	83.5767		101.884	13.2846
	92.7267	107.503	110.077	101.29	111.347	95.8567	116.123	87.2567		102.773	10.1361
	91.6067	108.283	108.053	100.173	113.46	101.917	95.3067	86.71		100.689	9.13118
	95.1133	109.01	109.72	97.1	112.917	104.227	115.273	83.0267		103.298	10.8693
34min	106.167	108.71	108.663	100.27	113.407	97.8767	113.06	92.1533		105.038	7.58119
	104.067	108.72	109.667	104.087	111.663	97.1567	119.967	91.1567		105.81	8.89321
	100.723	108.363	109.023	103.113	113.347	98.54	119.303	87.81		105.028	9.71613
	96.9433	109.36	111.81	102.84	112.257	97.7067	114.023	86.35		103.911	9.7143
35min	97.1467	107.777	109.07	102.68	114.577	98.76	112.003	89.3467		103.92	8.50819
	105.643	108.97	109.98	101.933	112.6	102.12	113.787	87.8967		105.366	8.32458
	96.98	107.697	110.637	101.467	109.687	100.847	114.547	86.1033		103.495	9.14312
	95.6933	108.023	110.29	99.92	110.187	99.12	111.933	87.8933		102.883	8.58454
36min	98.61	107.087	109.083	98.55	112.603	98.46	113.617	87.38		103.174	8.96082
	100.66	106.76	109.087	92.5133	113.357	98.5833	117.257	85.2867		102.938	10.7596
	100.777	106.763	108.963	94.26	111.967	99.12	117.347	86.09		103.161	10.1283
	98.95	105.94	107.887	95.4733	109.78	96.8367	115.753	85.5967		102.027	9.61756
37min	99.8267	105.963	109.633	92.3667	109.81	95.76	117.697	83.9633		101.878	10.9741
	101.487	103.973	108.787	93.75	110.157	99.4067	117.457	82.7467		102.22	10.6954
	100.247	103.14	108.49	91.91	112.457	97.65	119.52	83.57		102.123	11.4833
	101.193	104.63	107.253	92.7	107.02	95.83	120.843	84.76		101.779	10.9337
38min	101.9	104.777	108.587	91.2967	111.34	96.1533	119.457	84.1733		102.21	11.3971
		103.09	107.593	91.9133	110.257	94.08	116.573	77.5267		100.148	13.244
		102.947	106.89	93.1667	110.297	97.1133	113.65	80.8567		100.703	11.3029
		104.33	107.89	92.6867	111.217	96.39	119.087	80.9		101.786	12.781
39min		103.723	107.447	91.8333	110.27	95.54	122.187	83.77		102.11	12.8184
		103.533	105.643	93.9633	106.557	94.8933	122.433	82.5233		101.364	12.5533
		101.98	105.83	91.6933	108.187	94.9967	122.36	86.8733		101.703	11.909
		101.603	104.743	91.9433	107.303	94.6167	122.777	83.45		100.92	12.6429
40min		101.413	105.503	90.8367	106.257	93.9533	122.69	85.8333		100.927	12.2575
baseline	115.697	100.667	106.99	108.74	111.563	107.25	126.65	71.37		106.116	15.9867		0	0	0	0	0	0	0	0		0	0
1min	116.79	92.6467	79.2533	112.5	109.047	95.36	135.117	102.64		105.419	17.0346		1.09333	-8.02	-27.7367	3.76	-2.51667	8.46667	8.46667	31.27		1.84792	16.6869
5min	94.3567	87.88	97.0067	126.007	116.477	95.1833	136.793	84.3633		104.758	19.1828		-21.34	-12.7867	-9.98333	17.2667	4.91333	10.1433	10.1433	12.9933		1.41875	14.1388
10min	92.4967	87.7967	103.943	119.433	117.093	105.583	139.623	86.2067		106.522	18.2903		-23.2	-12.87	-3.04667	10.6933	5.53	12.9733	12.9733	14.8367		2.23625	14.0144
15min	86.14	85.56	105.647	124.347	121.67	102.13	131.767	82.7667		105.003	19.2918		-29.5567	-15.1067	-1.34333	15.6067	10.1067	5.11667	5.11667	11.3967		0.167083	15.266
20min	87.3433	84.59	110.15	110.803	116.237	99.4267	131.987	81.5867		102.765	17.6569		-28.3533	-16.0767	3.16	2.06333	4.67333	5.33667	5.33667	10.2167		-1.70542	13.2908
25min	87.82	85.13	115.95	119.413	117.297	100.807	127.863	81.88		104.52	17.8959		-27.8767	-15.5367	8.96	10.6733	5.73333	1.21333	1.21333	10.51		-0.63875	13.9166
30min	110.103	87.1233	116.333	113.537	111.683	98.0433	125.627	87.2567		106.213	13.9822		-5.59333	-13.5433	9.34333	4.79667	0.12	-1.02333	-1.02333	15.8867		1.12042	9.01955
35mn	97.1467	107.777	109.07	102.68	114.577	98.76	112.003	89.3467		103.92	8.50819		-18.55	7.11	2.08	-6.06	3.01333	-14.6467	-14.6467	17.9767		-2.96542	12.6866
40min		101.413	105.503	90.8367	106.257	93.9533	122.69	85.8333		100.927	12.2575			0.746666	-1.48667	-17.9033	-5.30667	-3.96	-3.96	14.4633		-2.48667	9.56316
	115.697	116.79	94.3567	92.4967	86.14	87.3433	87.82	110.103	97.1467
	100.667	92.6467	87.88	87.7967	85.56	84.59	85.13	87.1233	107.777	101.413
	106.99	79.2533	97.0067	103.943	105.647	110.15	115.95	116.333	109.07	105.503
	108.74	112.5	126.007	119.433	124.347	110.803	119.413	113.537	102.68	90.8367
	111.563	109.047	116.477	117.093	121.67	116.237	117.297	111.683	114.577	106.257
	107.25	95.36	95.1833	105.583	102.13	99.4267	100.807	98.0433	98.76	93.9533
	126.65	135.117	136.793	139.623	131.767	131.987	127.863	125.627	112.003	122.69
	71.37	102.64	84.3633	86.2067	82.7667	81.5867	81.88	87.2567	89.3467	85.8333
